# Supplementary material for: Hybrid Assembly and Annotation of the Genome of the Indian Punica granatum, a Superfood
Source: Front Genet. 2022 May 11;13:786825. doi: 10.3389/fgene.2022.786825 (PMC9130716; doi:10.3389/fgene.2022.786825)
Supplement: Supplementary file 1 [file Table3.xlsx]

## Sheet: Pathway_Analysis
Predicted Protein_ID	KO_ID	Description	Pathway	Pathway Function	Major_Group
g10.t1	K00761	upp; uracil phosphoribosyltransferase [EC:2.4.2.9]	00240 Pyrimidine metabolism	Nucleotide metabolism	Metabolism
g100.t1	K01490	AMPD; AMP deaminase [EC:3.5.4.6]	00230 Purine metabolism	Nucleotide metabolism	Metabolism
g10002.t1	K14319	RANGAP1; Ran GTPase-activating protein 1	03013 RNA transport	Translation	Genetic Information Processing
g10022.t1	K20551	MKP2; dual specificity protein phosphatase 1B [EC:3.1.3.16 3.1.3.48]	04016 MAPK signaling pathway - plant	Signal transduction	Environmental Information Processing
g10074.t1	K01006	ppdK; pyruvate, orthophosphate dikinase [EC:2.7.9.1]	01200 Carbon metabolism	Metabolism	Metabolism
g10074.t1	K01006	ppdK; pyruvate, orthophosphate dikinase [EC:2.7.9.1]	00620 Pyruvate metabolism	Carbohydrate metabolism	Metabolism
g10074.t1	K01006	ppdK; pyruvate, orthophosphate dikinase [EC:2.7.9.1]	00710 Carbon fixation in photosynthetic organisms	Energy metabolism	Metabolism
g10082.t1	K00472	P4HA; prolyl 4-hydroxylase [EC:1.14.11.2]	00330 Arginine and proline metabolism	Amino acid metabolism	Metabolism
g10083.t1	K14490	AHP; histidine-containing phosphotransfer peotein	04075 Plant hormone signal transduction	Signal transduction	Environmental Information Processing
g10095.t1	K02913	RP-L33; large subunit ribosomal protein L33	03010 Ribosome	Translation	Genetic Information Processing
g10096.t1	K01662	dxs; 1-deoxy-D-xylulose-5-phosphate synthase [EC:2.2.1.7]	00900 Terpenoid backbone biosynthesis	Metabolism of terpenoids and polyketides	Metabolism
g10096.t1	K01662	dxs; 1-deoxy-D-xylulose-5-phosphate synthase [EC:2.2.1.7]	00730 Thiamine metabolism	Metabolism of cofactors and vitamins	Metabolism
g10098.t1	K00430	E1.11.1.7; peroxidase [EC:1.11.1.7]	00940 Phenylpropanoid biosynthesis	Biosynthesis of other secondary metabolites	Metabolism
g10099.t1	K00430	E1.11.1.7; peroxidase [EC:1.11.1.7]	00940 Phenylpropanoid biosynthesis	Biosynthesis of other secondary metabolites	Metabolism
g10125.t1	K14005	SEC31; protein transport protein SEC31	04141 Protein processing in endoplasmic reticulum	Folding, sorting and degradation	Genetic Information Processing
g10133.t1	K00006	GPD1; glycerol-3-phosphate dehydrogenase (NAD) [EC:1.1.1.8]	00564 Glycerophospholipid metabolism	Lipid metabolism	Metabolism
g10134.t1	K00279	CKX; cytokinin dehydrogenase [EC:1.5.99.12]	00908 Zeatin biosynthesis	Metabolism of terpenoids and polyketides	Metabolism
g10146.t1	K08991	MUS81; crossover junction endonuclease MUS81 [EC:3.1.22.-]	03440 Homologous recombination	Replication and repair	Genetic Information Processing
g10151.t1	K14561	IMP4; U3 small nucleolar ribonucleoprotein protein IMP4	03008 Ribosome biogenesis in eukaryotes	Translation	Genetic Information Processing
g10160.t1	K13421	UMPS; uridine monophosphate synthetase [EC:2.4.2.10 4.1.1.23]	00240 Pyrimidine metabolism	Nucleotide metabolism	Metabolism
g10163.t1	K15542	PFS2; polyadenylation factor subunit 2	03015 mRNA surveillance pathway	Translation	Genetic Information Processing
g10164.t1	K14492	ARR-A; two-component response regulator ARR-A family	04075 Plant hormone signal transduction	Signal transduction	Environmental Information Processing
g10169.t1	K00889	PIP5K; 1-phosphatidylinositol-4-phosphate 5-kinase [EC:2.7.1.68]	00562 Inositol phosphate metabolism	Carbohydrate metabolism	Metabolism
g10169.t1	K00889	PIP5K; 1-phosphatidylinositol-4-phosphate 5-kinase [EC:2.7.1.68]	04070 Phosphatidylinositol signaling system	Signal transduction	Environmental Information Processing
g10169.t1	K00889	PIP5K; 1-phosphatidylinositol-4-phosphate 5-kinase [EC:2.7.1.68]	04144 Endocytosis	Transport and catabolism	Cellular Processes
g10173.t1	K20782	HPAT; hydroxyproline O-arabinosyltransferase [EC:2.4.2.58]	00514 Other types of O-glycan biosynthesis	Glycan biosynthesis and metabolism	Metabolism
g10179.t1	K02897	RP-L25; large subunit ribosomal protein L25	03010 Ribosome	Translation	Genetic Information Processing
g10185.t1	K03002	RPA2; DNA-directed RNA polymerase I subunit RPA2 [EC:2.7.7.6]	00240 Pyrimidine metabolism	Nucleotide metabolism	Metabolism
g10185.t1	K03002	RPA2; DNA-directed RNA polymerase I subunit RPA2 [EC:2.7.7.6]	03020 RNA polymerase	Transcription	Genetic Information Processing
g10185.t1	K03002	RPA2; DNA-directed RNA polymerase I subunit RPA2 [EC:2.7.7.6]	00230 Purine metabolism	Nucleotide metabolism	Metabolism
g10189.t1	K12878	THOC1; THO complex subunit 1	03013 RNA transport	Translation	Genetic Information Processing
g10189.t1	K12878	THOC1; THO complex subunit 1	03040 Spliceosome	Transcription	Genetic Information Processing
g10194.t1	K03021	RPC2; DNA-directed RNA polymerase III subunit RPC2 [EC:2.7.7.6]	03020 RNA polymerase	Transcription	Genetic Information Processing
g10194.t1	K03021	RPC2; DNA-directed RNA polymerase III subunit RPC2 [EC:2.7.7.6]	00240 Pyrimidine metabolism	Nucleotide metabolism	Metabolism
g10194.t1	K03021	RPC2; DNA-directed RNA polymerase III subunit RPC2 [EC:2.7.7.6]	00230 Purine metabolism	Nucleotide metabolism	Metabolism
g10195.t1	K14156	CHK; choline/ethanolamine kinase [EC:2.7.1.32 2.7.1.82]	00564 Glycerophospholipid metabolism	Lipid metabolism	Metabolism
g10205.t1	K12183	TSG101; ESCRT-I complex subunit TSG101	04144 Endocytosis	Transport and catabolism	Cellular Processes
g10239.t1	K11420	EHMT; euchromatic histone-lysine N-methyltransferase [EC:2.1.1.43]	00310 Lysine degradation	Amino acid metabolism	Metabolism
g10249.t1	K00942	E2.7.4.8; guanylate kinase [EC:2.7.4.8]	00230 Purine metabolism	Nucleotide metabolism	Metabolism
g10252.t1	K01915	glnA; glutamine synthetase [EC:6.3.1.2]	00910 Nitrogen metabolism	Energy metabolism	Metabolism
g10252.t1	K01915	glnA; glutamine synthetase [EC:6.3.1.2]	00630 Glyoxylate and dicarboxylate metabolism	Carbohydrate metabolism	Metabolism
g10252.t1	K01915	glnA; glutamine synthetase [EC:6.3.1.2]	00220 Arginine biosynthesis	Amino acid metabolism	Metabolism
g10252.t1	K01915	glnA; glutamine synthetase [EC:6.3.1.2]	01230 Biosynthesis of amino acids	Metabolism	Metabolism
g10252.t1	K01915	glnA; glutamine synthetase [EC:6.3.1.2]	00250 Alanine, aspartate and glutamate metabolism	Amino acid metabolism	Metabolism
g10272.t1	K14490	AHP; histidine-containing phosphotransfer peotein	04075 Plant hormone signal transduction	Signal transduction	Environmental Information Processing
g10275.t1	K12900	FUSIP1; FUS-interacting serine-arginine-rich protein 1	03040 Spliceosome	Transcription	Genetic Information Processing
g10276.t1	K00430	E1.11.1.7; peroxidase [EC:1.11.1.7]	00940 Phenylpropanoid biosynthesis	Biosynthesis of other secondary metabolites	Metabolism
g10278.t1	K00430	E1.11.1.7; peroxidase [EC:1.11.1.7]	00940 Phenylpropanoid biosynthesis	Biosynthesis of other secondary metabolites	Metabolism
g10294.t1	K01592	E4.1.1.25; tyrosine decarboxylase [EC:4.1.1.25]	00350 Tyrosine metabolism	Amino acid metabolism	Metabolism
g10294.t1	K01592	E4.1.1.25; tyrosine decarboxylase [EC:4.1.1.25]	00950 Isoquinoline alkaloid biosynthesis	Biosynthesis of other secondary metabolites	Metabolism
g103.t1	K04040	chlG; chlorophyll/bacteriochlorophyll a synthase [EC:2.5.1.62 2.5.1.133]	00860 Porphyrin and chlorophyll metabolism	Metabolism of cofactors and vitamins	Metabolism
g10345.t1	K14301	NUP107; nuclear pore complex protein Nup107	03013 RNA transport	Translation	Genetic Information Processing
g1035.t1	K03869	CUL3; cullin 3	04120 Ubiquitin mediated proteolysis	Folding, sorting and degradation	Genetic Information Processing
g10352.t1	K11517	HAO; (S)-2-hydroxy-acid oxidase [EC:1.1.3.15]	00630 Glyoxylate and dicarboxylate metabolism	Carbohydrate metabolism	Metabolism
g10355.t1	K08517	SEC22; vesicle transport protein SEC22	04145 Phagosome	Transport and catabolism	Cellular Processes
g10355.t1	K08517	SEC22; vesicle transport protein SEC22	04130 SNARE interactions in vesicular transport	Folding, sorting and degradation	Genetic Information Processing
g10362.t1	K01876	DARS; aspartyl-tRNA synthetase [EC:6.1.1.12]	00970 Aminoacyl-tRNA biosynthesis	Translation	Genetic Information Processing
g10364.t1	K02998	RP-SAe; small subunit ribosomal protein SAe	03010 Ribosome	Translation	Genetic Information Processing
g10403.t1	K02257	COX10; protoheme IX farnesyltransferase [EC:2.5.1.-]	00190 Oxidative phosphorylation	Energy metabolism	Metabolism
g10403.t1	K02257	COX10; protoheme IX farnesyltransferase [EC:2.5.1.-]	00860 Porphyrin and chlorophyll metabolism	Metabolism of cofactors and vitamins	Metabolism
g10409.t1	K02729	PSMA5; 20S proteasome subunit alpha 5 [EC:3.4.25.1]	03050 Proteasome	Folding, sorting and degradation	Genetic Information Processing
g10410.t1	K00814	GPT; alanine transaminase [EC:2.6.1.2]	00250 Alanine, aspartate and glutamate metabolism	Amino acid metabolism	Metabolism
g10410.t1	K00814	GPT; alanine transaminase [EC:2.6.1.2]	00220 Arginine biosynthesis	Amino acid metabolism	Metabolism
g10410.t1	K00814	GPT; alanine transaminase [EC:2.6.1.2]	01200 Carbon metabolism	Metabolism	Metabolism
g10410.t1	K00814	GPT; alanine transaminase [EC:2.6.1.2]	00710 Carbon fixation in photosynthetic organisms	Energy metabolism	Metabolism
g10410.t1	K00814	GPT; alanine transaminase [EC:2.6.1.2]	01210 2-Oxocarboxylic acid metabolism	Metabolism	Metabolism
g10410.t1	K00814	GPT; alanine transaminase [EC:2.6.1.2]	01230 Biosynthesis of amino acids	Metabolism	Metabolism
g1042.t1	K04713	SUR2; sphinganine C4-monooxygenase [EC:1.14.18.5]	00600 Sphingolipid metabolism	Lipid metabolism	Metabolism
g10425.t1	K01535	PMA1; H+transporting ATPase [EC:3.6.3.6]	00190 Oxidative phosphorylation	Energy metabolism	Metabolism
g10431.t1	K13511	TAZ; monolysocardiolipin acyltransferase [EC:2.3.1.-]	00564 Glycerophospholipid metabolism	Lipid metabolism	Metabolism
g10462.t1	K03264	EIF6; translation initiation factor 6	03008 Ribosome biogenesis in eukaryotes	Translation	Genetic Information Processing
g1048.t1	K02915	RP-L34e; large subunit ribosomal protein L34e	03010 Ribosome	Translation	Genetic Information Processing
g10485.t1	K17961	CYP82G1; cytochrome P450 family 82 subfamily G polypeptide 1 [EC:1.14.-.-]	00904 Diterpenoid biosynthesis	Metabolism of terpenoids and polyketides	Metabolism
g10507.t1	K09561	STUB1; STIP1 homology and U-box containing protein 1 [EC:2.3.2.27]	04141 Protein processing in endoplasmic reticulum	Folding, sorting and degradation	Genetic Information Processing
g10507.t1	K09561	STUB1; STIP1 homology and U-box containing protein 1 [EC:2.3.2.27]	04120 Ubiquitin mediated proteolysis	Folding, sorting and degradation	Genetic Information Processing
g10508.t1	K02912	RP-L32e; large subunit ribosomal protein L32e	03010 Ribosome	Translation	Genetic Information Processing
g10522.t1	K01148	PARN; poly(A)-specific ribonuclease [EC:3.1.13.4]	03018 RNA degradation	Folding, sorting and degradation	Genetic Information Processing
g10540.t1	K17888	ATG10L; ubiquitin-like-conjugating enzyme ATG10	04136 Autophagy - other eukaryotes	Transport and catabolism	Cellular Processes
g10549.t1	K18121	GLYR; glyoxylate/succinic semialdehyde reductase [EC:1.1.1.79 1.1.1.-]	00650 Butanoate metabolism	Carbohydrate metabolism	Metabolism
g10549.t1	K18121	GLYR; glyoxylate/succinic semialdehyde reductase [EC:1.1.1.79 1.1.1.-]	00630 Glyoxylate and dicarboxylate metabolism	Carbohydrate metabolism	Metabolism
g10549.t1	K18121	GLYR; glyoxylate/succinic semialdehyde reductase [EC:1.1.1.79 1.1.1.-]	01200 Carbon metabolism	Metabolism	Metabolism
g10564.t1	K00001	E1.1.1.1; alcohol dehydrogenase [EC:1.1.1.1]	00010 Glycolysis / Gluconeogenesis	Carbohydrate metabolism	Metabolism
g10564.t1	K00001	E1.1.1.1; alcohol dehydrogenase [EC:1.1.1.1]	00350 Tyrosine metabolism	Amino acid metabolism	Metabolism
g10564.t1	K00001	E1.1.1.1; alcohol dehydrogenase [EC:1.1.1.1]	00071 Fatty acid degradation	Lipid metabolism	Metabolism
g10575.t1	K07151	STT3; dolichyl-diphosphooligosaccharide--protein glycosyltransferase [EC:2.4.99.18]	00510 N-Glycan biosynthesis	Glycan biosynthesis and metabolism	Metabolism
g10575.t1	K07151	STT3; dolichyl-diphosphooligosaccharide--protein glycosyltransferase [EC:2.4.99.18]	04141 Protein processing in endoplasmic reticulum	Folding, sorting and degradation	Genetic Information Processing
g10587.t1	K14315	NDC1; nucleoporin NDC1	03013 RNA transport	Translation	Genetic Information Processing
g10588.t1	K00695	E2.4.1.13; sucrose synthase [EC:2.4.1.13]	00500 Starch and sucrose metabolism	Carbohydrate metabolism	Metabolism
g10605.t1	K00863	DAK; triose/dihydroxyacetone kinase / FAD-AMP lyase (cyclizing) [EC:2.7.1.28 2.7.1.29 4.6.1.15]	00561 Glycerolipid metabolism	Lipid metabolism	Metabolism
g10605.t1	K00863	DAK; triose/dihydroxyacetone kinase / FAD-AMP lyase (cyclizing) [EC:2.7.1.28 2.7.1.29 4.6.1.15]	01200 Carbon metabolism	Metabolism	Metabolism
g10605.t1	K00863	DAK; triose/dihydroxyacetone kinase / FAD-AMP lyase (cyclizing) [EC:2.7.1.28 2.7.1.29 4.6.1.15]	00051 Fructose and mannose metabolism	Carbohydrate metabolism	Metabolism
g10614.t1	K00207	DPYD; dihydropyrimidine dehydrogenase (NADP) [EC:1.3.1.2]	00770 Pantothenate and CoA biosynthesis	Metabolism of cofactors and vitamins	Metabolism
g10614.t1	K00207	DPYD; dihydropyrimidine dehydrogenase (NADP) [EC:1.3.1.2]	00410 beta-Alanine metabolism	Metabolism of other amino acids	Metabolism
g10614.t1	K00207	DPYD; dihydropyrimidine dehydrogenase (NADP) [EC:1.3.1.2]	00240 Pyrimidine metabolism	Nucleotide metabolism	Metabolism
g10643.t1	K14026	SEL1; SEL1 protein	04141 Protein processing in endoplasmic reticulum	Folding, sorting and degradation	Genetic Information Processing
g10652.t1	K13448	CML; calcium-binding protein CML	04626 Plant-pathogen interaction	Environmental adaptation	Organismal Systems
g10659.t1	K10529	DOX1; alpha-dioxygenase [EC:1.-.-.-]	00592 alpha-Linolenic acid metabolism	Lipid metabolism	Metabolism
g10662.t1	K03267	ERF3; peptide chain release factor subunit 3	03015 mRNA surveillance pathway	Translation	Genetic Information Processing
g10664.t1	K02202	CDK7; cyclin-dependent kinase 7 [EC:2.7.11.22 2.7.11.23]	03420 Nucleotide excision repair	Replication and repair	Genetic Information Processing
g10664.t1	K02202	CDK7; cyclin-dependent kinase 7 [EC:2.7.11.22 2.7.11.23]	03022 Basal transcription factors	Transcription	Genetic Information Processing
g10667.t1	K08081	TR1; tropinone reductase I [EC:1.1.1.206]	00960 Tropane, piperidine and pyridine alkaloid biosynthesis	Biosynthesis of other secondary metabolites	Metabolism
g1068.t1	K03349	APC2; anaphase-promoting complex subunit 2	04120 Ubiquitin mediated proteolysis	Folding, sorting and degradation	Genetic Information Processing
g107.t1	K01568	PDC; pyruvate decarboxylase [EC:4.1.1.1]	00010 Glycolysis / Gluconeogenesis	Carbohydrate metabolism	Metabolism
g10717.t1	K13456	RIN4; RPM1-interacting protein 4	04626 Plant-pathogen interaction	Environmental adaptation	Organismal Systems
g10718.t1	K05291	PIGS; phosphatidylinositol glycan, class S	00563 Glycosylphosphatidylinositol(GPI)-anchor biosynthesis	Glycan biosynthesis and metabolism	Metabolism
g10740.t1	K14538	NUG1; nuclear GTP-binding protein	03008 Ribosome biogenesis in eukaryotes	Translation	Genetic Information Processing
g10746.t1	K12624	LSM5; U6 snRNA-associated Sm-like protein LSm5	03018 RNA degradation	Folding, sorting and degradation	Genetic Information Processing
g10746.t1	K12624	LSM5; U6 snRNA-associated Sm-like protein LSm5	03040 Spliceosome	Transcription	Genetic Information Processing
g10749.t1	K07513	ACAA1; acetyl-CoA acyltransferase 1 [EC:2.3.1.16]	04146 Peroxisome	Transport and catabolism	Cellular Processes
g10753.t1	K03062	PSMC1; 26S proteasome regulatory subunit T2	03050 Proteasome	Folding, sorting and degradation	Genetic Information Processing
g10786.t1	K12120	PHYA; phytochrome A	04712 Circadian rhythm - plant	Environmental adaptation	Organismal Systems
g10793.t1	K00430	E1.11.1.7; peroxidase [EC:1.11.1.7]	00940 Phenylpropanoid biosynthesis	Biosynthesis of other secondary metabolites	Metabolism
g10794.t1	K02977	RP-S27Ae; small subunit ribosomal protein S27Ae	03010 Ribosome	Translation	Genetic Information Processing
g1081.t1	K08493	VTI1; vesicle transport through interaction with t-SNAREs 1	04130 SNARE interactions in vesicular transport	Folding, sorting and degradation	Genetic Information Processing
g10813.t1	K12585	DIS3; exosome complex exonuclease DIS3/RRP44 [EC:3.1.13.-]	03018 RNA degradation	Folding, sorting and degradation	Genetic Information Processing
g10816.t1	K18881	DJ1D; D-lactate dehydratase [EC:4.2.1.130]	00620 Pyruvate metabolism	Carbohydrate metabolism	Metabolism
g10824.t1	K11600	RRP41; exosome complex component RRP41	03018 RNA degradation	Folding, sorting and degradation	Genetic Information Processing
g10827.t1	K13176	THOC7; THO complex subunit 7	03013 RNA transport	Translation	Genetic Information Processing
g1083.t1	K03036	PSMD11; 26S proteasome regulatory subunit N6	03050 Proteasome	Folding, sorting and degradation	Genetic Information Processing
g10832.t1	K02873	RP-L13e; large subunit ribosomal protein L13e	03010 Ribosome	Translation	Genetic Information Processing
g10854.t1	K10747	LIG1; DNA ligase 1 [EC:6.5.1.1 6.5.1.6 6.5.1.7]	03430 Mismatch repair	Replication and repair	Genetic Information Processing
g10854.t1	K10747	LIG1; DNA ligase 1 [EC:6.5.1.1 6.5.1.6 6.5.1.7]	03030 DNA replication	Replication and repair	Genetic Information Processing
g10854.t1	K10747	LIG1; DNA ligase 1 [EC:6.5.1.1 6.5.1.6 6.5.1.7]	03420 Nucleotide excision repair	Replication and repair	Genetic Information Processing
g10854.t1	K10747	LIG1; DNA ligase 1 [EC:6.5.1.1 6.5.1.6 6.5.1.7]	03410 Base excision repair	Replication and repair	Genetic Information Processing
g10865.t1	K01206	FUCA; alpha-L-fucosidase [EC:3.2.1.51]	00511 Other glycan degradation	Glycan biosynthesis and metabolism	Metabolism
g10871.t1	K02575	NRT; MFS transporter, NNP family, nitrate/nitrite transporter	00910 Nitrogen metabolism	Energy metabolism	Metabolism
g10880.t1	K12587	MTR3; exosome complex component MTR3	03018 RNA degradation	Folding, sorting and degradation	Genetic Information Processing
g10894.t1	K02870	RP-L12e; large subunit ribosomal protein L12e	03010 Ribosome	Translation	Genetic Information Processing
g10905.t1	K08506	SYP7; syntaxin of plants SYP7	04130 SNARE interactions in vesicular transport	Folding, sorting and degradation	Genetic Information Processing
g10906.t1	K09481	SEC61B; protein transport protein SEC61 subunit beta	04145 Phagosome	Transport and catabolism	Cellular Processes
g10906.t1	K09481	SEC61B; protein transport protein SEC61 subunit beta	03060 Protein export	Folding, sorting and degradation	Genetic Information Processing
g10906.t1	K09481	SEC61B; protein transport protein SEC61 subunit beta	04141 Protein processing in endoplasmic reticulum	Folding, sorting and degradation	Genetic Information Processing
g10914.t1	K03142	TFIIH2; transcription initiation factor TFIIH subunit 2	03420 Nucleotide excision repair	Replication and repair	Genetic Information Processing
g10914.t1	K03142	TFIIH2; transcription initiation factor TFIIH subunit 2	03022 Basal transcription factors	Transcription	Genetic Information Processing
g10917.t1	K13984	TXNDC5; thioredoxin domain-containing protein 5	04141 Protein processing in endoplasmic reticulum	Folding, sorting and degradation	Genetic Information Processing
g10919.t1	K18532	AK6; adenylate kinase [EC:2.7.4.3]	03008 Ribosome biogenesis in eukaryotes	Translation	Genetic Information Processing
g10919.t1	K18532	AK6; adenylate kinase [EC:2.7.4.3]	00230 Purine metabolism	Nucleotide metabolism	Metabolism
g10925.t1	K02154	ATPeV0A; V-type H+transporting ATPase subunit a	04145 Phagosome	Transport and catabolism	Cellular Processes
g10925.t1	K02154	ATPeV0A; V-type H+transporting ATPase subunit a	00190 Oxidative phosphorylation	Energy metabolism	Metabolism
g10930.t1	K20536	MPK3; mitogen-activated protein kinase 3 [EC:2.7.11.24]	04016 MAPK signaling pathway - plant	Signal transduction	Environmental Information Processing
g10930.t1	K20536	MPK3; mitogen-activated protein kinase 3 [EC:2.7.11.24]	04626 Plant-pathogen interaction	Environmental adaptation	Organismal Systems
g10932.t1	K10643	CNOT4; CCR4-NOT transcription complex subunit 4 [EC:2.3.2.27]	03018 RNA degradation	Folding, sorting and degradation	Genetic Information Processing
g10934.t1	K04371	MAPK1_3; mitogen-activated protein kinase 1/3 [EC:2.7.11.24]	04933 AGE-RAGE signaling pathway in diabetic complications	Endocrine and metabolic diseases	Human Diseases
g10937.t1	K03018	RPC1; DNA-directed RNA polymerase III subunit RPC1 [EC:2.7.7.6]	00240 Pyrimidine metabolism	Nucleotide metabolism	Metabolism
g10937.t1	K03018	RPC1; DNA-directed RNA polymerase III subunit RPC1 [EC:2.7.7.6]	03020 RNA polymerase	Transcription	Genetic Information Processing
g10937.t1	K03018	RPC1; DNA-directed RNA polymerase III subunit RPC1 [EC:2.7.7.6]	00230 Purine metabolism	Nucleotide metabolism	Metabolism
g10942.t1	K03539	RPP1; ribonuclease P/MRP protein subunit RPP1 [EC:3.1.26.5]	03008 Ribosome biogenesis in eukaryotes	Translation	Genetic Information Processing
g10942.t1	K03539	RPP1; ribonuclease P/MRP protein subunit RPP1 [EC:3.1.26.5]	03013 RNA transport	Translation	Genetic Information Processing
g10944.t1	K12605	CNOT2; CCR4-NOT transcription complex subunit 2	03018 RNA degradation	Folding, sorting and degradation	Genetic Information Processing
g1095.t1	K01850	E5.4.99.5; chorismate mutase [EC:5.4.99.5]	01230 Biosynthesis of amino acids	Metabolism	Metabolism
g1095.t1	K01850	E5.4.99.5; chorismate mutase [EC:5.4.99.5]	00400 Phenylalanine, tyrosine and tryptophan biosynthesis	Amino acid metabolism	Metabolism
g10952.t1	K10871	RAD51L3; RAD51-like protein 3	03440 Homologous recombination	Replication and repair	Genetic Information Processing
g10955.t1	K14652	ribBA; 3,4-dihydroxy 2-butanone 4-phosphate synthase / GTP cyclohydrolase II [EC:4.1.99.12 3.5.4.25]	00740 Riboflavin metabolism	Metabolism of cofactors and vitamins	Metabolism
g10966.t1	K07901	RAB8A; Ras-related protein Rab-8A	04144 Endocytosis	Transport and catabolism	Cellular Processes
g11016.t1	K00430	E1.11.1.7; peroxidase [EC:1.11.1.7]	00940 Phenylpropanoid biosynthesis	Biosynthesis of other secondary metabolites	Metabolism
g1102.t1	K02935	RP-L7; large subunit ribosomal protein L7/L12	03010 Ribosome	Translation	Genetic Information Processing
g11027.t1	K19730	ATG101; autophagy-related protein 101	04136 Autophagy - other eukaryotes	Transport and catabolism	Cellular Processes
g11050.t1	K01520	dut; dUTP pyrophosphatase [EC:3.6.1.23]	00240 Pyrimidine metabolism	Nucleotide metabolism	Metabolism
g11074.t1	K00611	OTC; ornithine carbamoyltransferase [EC:2.1.3.3]	00220 Arginine biosynthesis	Amino acid metabolism	Metabolism
g11074.t1	K00611	OTC; ornithine carbamoyltransferase [EC:2.1.3.3]	01230 Biosynthesis of amino acids	Metabolism	Metabolism
g11076.t1	K02909	RP-L31; large subunit ribosomal protein L31	03010 Ribosome	Translation	Genetic Information Processing
g1108.t1	K07964	HPSE; heparanase [EC:3.2.1.166]	00531 Glycosaminoglycan degradation	Glycan biosynthesis and metabolism	Metabolism
g11081.t1	K08241	E2.1.1.141; jasmonate O-methyltransferase [EC:2.1.1.141]	00592 alpha-Linolenic acid metabolism	Lipid metabolism	Metabolism
g11092.t1	K00430	E1.11.1.7; peroxidase [EC:1.11.1.7]	00940 Phenylpropanoid biosynthesis	Biosynthesis of other secondary metabolites	Metabolism
g11093.t1	K03064	PSMC6; 26S proteasome regulatory subunit T4	03050 Proteasome	Folding, sorting and degradation	Genetic Information Processing
g11097.t1	K10688	UBE2W; ubiquitin-conjugating enzyme E2 W [EC:2.3.2.25]	04120 Ubiquitin mediated proteolysis	Folding, sorting and degradation	Genetic Information Processing
g11098.t1	K00279	CKX; cytokinin dehydrogenase [EC:1.5.99.12]	00908 Zeatin biosynthesis	Metabolism of terpenoids and polyketides	Metabolism
g11112.t1	K03139	TFIIF2; transcription initiation factor TFIIF subunit beta [EC:3.6.4.12]	03022 Basal transcription factors	Transcription	Genetic Information Processing
g1114.t1	K00688	PYG; glycogen phosphorylase [EC:2.4.1.1]	00500 Starch and sucrose metabolism	Carbohydrate metabolism	Metabolism
g11172.t1	K05309	PTGES2; microsomal prostaglandin-E synthase 2 [EC:5.3.99.3]	00590 Arachidonic acid metabolism	Lipid metabolism	Metabolism
g11182.t1	K02147	ATPeV1B; V-type H+transporting ATPase subunit B	04145 Phagosome	Transport and catabolism	Cellular Processes
g11182.t1	K02147	ATPeV1B; V-type H+transporting ATPase subunit B	00190 Oxidative phosphorylation	Energy metabolism	Metabolism
g11185.t1	K00472	P4HA; prolyl 4-hydroxylase [EC:1.14.11.2]	00330 Arginine and proline metabolism	Amino acid metabolism	Metabolism
g11190.t1	K08242	E2.1.1.143; 24-methylenesterol C-methyltransferase [EC:2.1.1.143]	00100 Steroid biosynthesis	Lipid metabolism	Metabolism
g11193.t1	K01115	PLD1_2; phospholipase D1/2 [EC:3.1.4.4]	04144 Endocytosis	Transport and catabolism	Cellular Processes
g11193.t1	K01115	PLD1_2; phospholipase D1/2 [EC:3.1.4.4]	00564 Glycerophospholipid metabolism	Lipid metabolism	Metabolism
g11193.t1	K01115	PLD1_2; phospholipase D1/2 [EC:3.1.4.4]	00565 Ether lipid metabolism	Lipid metabolism	Metabolism
g11194.t1	K02638	petE; plastocyanin	00195 Photosynthesis	Energy metabolism	Metabolism
g11227.t1	K14508	NPR1; regulatory protein NPR1	04075 Plant hormone signal transduction	Signal transduction	Environmental Information Processing
g11232.t1	K14566	UTP24; U3 small nucleolar RNA-associated protein 24	03008 Ribosome biogenesis in eukaryotes	Translation	Genetic Information Processing
g11286.t1	K10396	KIF5; kinesin family member 5	04144 Endocytosis	Transport and catabolism	Cellular Processes
g11328.t1	K05282	E1.14.11.12; gibberellin 20-oxidase [EC:1.14.11.12]	00904 Diterpenoid biosynthesis	Metabolism of terpenoids and polyketides	Metabolism
g11358.t1	K00083	E1.1.1.195; cinnamyl-alcohol dehydrogenase [EC:1.1.1.195]	00940 Phenylpropanoid biosynthesis	Biosynthesis of other secondary metabolites	Metabolism
g11372.t1	K13335	PEX16; peroxin-16	04146 Peroxisome	Transport and catabolism	Cellular Processes
g11387.t1	K03357	APC10; anaphase-promoting complex subunit 10	04120 Ubiquitin mediated proteolysis	Folding, sorting and degradation	Genetic Information Processing
g11398.t1	K21026	AAE; acetylajmaline esterase [EC:3.1.1.80]	00901 Indole alkaloid biosynthesis	Biosynthesis of other secondary metabolites	Metabolism
g11432.t1	K20603	MKK2; mitogen-activated protein kinase kinase 2 [EC:2.7.12.2]	04016 MAPK signaling pathway - plant	Signal transduction	Environmental Information Processing
g11439.t1	K12883	NCBP2; nuclear cap-binding protein subunit 2	03015 mRNA surveillance pathway	Translation	Genetic Information Processing
g11439.t1	K12883	NCBP2; nuclear cap-binding protein subunit 2	03040 Spliceosome	Transcription	Genetic Information Processing
g11439.t1	K12883	NCBP2; nuclear cap-binding protein subunit 2	03013 RNA transport	Translation	Genetic Information Processing
g11440.t1	K16871	POP2; 4-aminobutyrate---pyruvate transaminase [EC:2.6.1.96]	00250 Alanine, aspartate and glutamate metabolism	Amino acid metabolism	Metabolism
g11440.t1	K16871	POP2; 4-aminobutyrate---pyruvate transaminase [EC:2.6.1.96]	00650 Butanoate metabolism	Carbohydrate metabolism	Metabolism
g11448.t1	K12602	WDR61; WD repeat-containing protein 61	03018 RNA degradation	Folding, sorting and degradation	Genetic Information Processing
g11449.t1	K01733	thrC; threonine synthase [EC:4.2.3.1]	01230 Biosynthesis of amino acids	Metabolism	Metabolism
g11449.t1	K01733	thrC; threonine synthase [EC:4.2.3.1]	00260 Glycine, serine and threonine metabolism	Amino acid metabolism	Metabolism
g11449.t1	K01733	thrC; threonine synthase [EC:4.2.3.1]	00750 Vitamin B6 metabolism	Metabolism of cofactors and vitamins	Metabolism
g1145.t1	K01057	PGLS; 6-phosphogluconolactonase [EC:3.1.1.31]	01200 Carbon metabolism	Metabolism	Metabolism
g1145.t1	K01057	PGLS; 6-phosphogluconolactonase [EC:3.1.1.31]	00030 Pentose phosphate pathway	Carbohydrate metabolism	Metabolism
g1147.t1	K13941	folKP; 2-amino-4-hydroxy-6-hydroxymethyldihydropteridine diphosphokinase / dihydropteroate synthase [EC:2.7.6.3 2.5.1.15]	00790 Folate biosynthesis	Metabolism of cofactors and vitamins	Metabolism
g11476.t1	K10686	UBE1C; ubiquitin-activating enzyme E1 C [EC:6.2.1.45]	04120 Ubiquitin mediated proteolysis	Folding, sorting and degradation	Genetic Information Processing
g11489.t1	K02985	RP-S3e; small subunit ribosomal protein S3e	03010 Ribosome	Translation	Genetic Information Processing
g11508.t1	K02990	RP-S6; small subunit ribosomal protein S6	03010 Ribosome	Translation	Genetic Information Processing
g11526.t1	K05894	OPR; 12-oxophytodienoic acid reductase [EC:1.3.1.42]	00592 alpha-Linolenic acid metabolism	Lipid metabolism	Metabolism
g11530.t1	K01933	purM; phosphoribosylformylglycinamidine cyclo-ligase [EC:6.3.3.1]	00230 Purine metabolism	Nucleotide metabolism	Metabolism
g1154.t1	K15639	CYP734A1; PHYB activation tagged suppressor 1 [EC:1.14.-.-]	00905 Brassinosteroid biosynthesis	Metabolism of terpenoids and polyketides	Metabolism
g11550.t1	K00430	E1.11.1.7; peroxidase [EC:1.11.1.7]	00940 Phenylpropanoid biosynthesis	Biosynthesis of other secondary metabolites	Metabolism
g11570.t1	K10901	BLM; bloom syndrome protein [EC:3.6.4.12]	03440 Homologous recombination	Replication and repair	Genetic Information Processing
g11573.t1	K14153	thiDE; hydroxymethylpyrimidine kinase / phosphomethylpyrimidine kinase / thiamine-phosphate diphosphorylase [EC:2.7.1.49 2.7.4.7 2.5.1.3]	00730 Thiamine metabolism	Metabolism of cofactors and vitamins	Metabolism
g11577.t1	K01115	PLD1_2; phospholipase D1/2 [EC:3.1.4.4]	04144 Endocytosis	Transport and catabolism	Cellular Processes
g11577.t1	K01115	PLD1_2; phospholipase D1/2 [EC:3.1.4.4]	00564 Glycerophospholipid metabolism	Lipid metabolism	Metabolism
g11577.t1	K01115	PLD1_2; phospholipase D1/2 [EC:3.1.4.4]	00565 Ether lipid metabolism	Lipid metabolism	Metabolism
g11579.t1	K14403	CPSF3; cleavage and polyadenylation specificity factor subunit 3 [EC:3.1.27.-]	03015 mRNA surveillance pathway	Translation	Genetic Information Processing
g11584.t1	K00765	hisG; ATP phosphoribosyltransferase [EC:2.4.2.17]	01230 Biosynthesis of amino acids	Metabolism	Metabolism
g11584.t1	K00765	hisG; ATP phosphoribosyltransferase [EC:2.4.2.17]	00340 Histidine metabolism	Amino acid metabolism	Metabolism
g11597.t1	K07904	RAB11A; Ras-related protein Rab-11A	04144 Endocytosis	Transport and catabolism	Cellular Processes
g11599.t1	K01869	LARS; leucyl-tRNA synthetase [EC:6.1.1.4]	00970 Aminoacyl-tRNA biosynthesis	Translation	Genetic Information Processing
g11603.t1	K13459	RPS2; disease resistance protein RPS2	04626 Plant-pathogen interaction	Environmental adaptation	Organismal Systems
g11625.t1	K01528	DNM; dynamin GTPase [EC:3.6.5.5]	04144 Endocytosis	Transport and catabolism	Cellular Processes
g11626.t1	K12598	MTR4; ATP-dependent RNA helicase DOB1 [EC:3.6.4.13]	03018 RNA degradation	Folding, sorting and degradation	Genetic Information Processing
g11633.t1	K08247	E2.1.1.12; methionine S-methyltransferase [EC:2.1.1.12]	00450 Selenocompound metabolism	Metabolism of other amino acids	Metabolism
g11642.t1	K14303	NUP160; nuclear pore complex protein Nup160	03013 RNA transport	Translation	Genetic Information Processing
g11659.t1	K00297	metF; methylenetetrahydrofolate reductase (NADPH) [EC:1.5.1.20]	00670 One carbon pool by folate	Metabolism of cofactors and vitamins	Metabolism
g11659.t1	K00297	metF; methylenetetrahydrofolate reductase (NADPH) [EC:1.5.1.20]	01200 Carbon metabolism	Metabolism	Metabolism
g11660.t1	K11423	SETD2; histone-lysine N-methyltransferase SETD2 [EC:2.1.1.43]	00310 Lysine degradation	Amino acid metabolism	Metabolism
g11673.t1	K01240	URH1; uridine nucleosidase [EC:3.2.2.3]	00240 Pyrimidine metabolism	Nucleotide metabolism	Metabolism
g11673.t1	K01240	URH1; uridine nucleosidase [EC:3.2.2.3]	00760 Nicotinate and nicotinamide metabolism	Metabolism of cofactors and vitamins	Metabolism
g11690.t1	K01653	E2.2.1.6S; acetolactate synthase I/III small subunit [EC:2.2.1.6]	01230 Biosynthesis of amino acids	Metabolism	Metabolism
g11690.t1	K01653	E2.2.1.6S; acetolactate synthase I/III small subunit [EC:2.2.1.6]	00290 Valine, leucine and isoleucine biosynthesis	Amino acid metabolism	Metabolism
g11690.t1	K01653	E2.2.1.6S; acetolactate synthase I/III small subunit [EC:2.2.1.6]	00650 Butanoate metabolism	Carbohydrate metabolism	Metabolism
g11690.t1	K01653	E2.2.1.6S; acetolactate synthase I/III small subunit [EC:2.2.1.6]	00660 C5-Branched dibasic acid metabolism	Carbohydrate metabolism	Metabolism
g11690.t1	K01653	E2.2.1.6S; acetolactate synthase I/III small subunit [EC:2.2.1.6]	00770 Pantothenate and CoA biosynthesis	Metabolism of cofactors and vitamins	Metabolism
g11690.t1	K01653	E2.2.1.6S; acetolactate synthase I/III small subunit [EC:2.2.1.6]	01210 2-Oxocarboxylic acid metabolism	Metabolism	Metabolism
g11695.t1	K12625	LSM6; U6 snRNA-associated Sm-like protein LSm6	03040 Spliceosome	Transcription	Genetic Information Processing
g11695.t1	K12625	LSM6; U6 snRNA-associated Sm-like protein LSm6	03018 RNA degradation	Folding, sorting and degradation	Genetic Information Processing
g11704.t1	K10875	RAD54L; DNA repair and recombination protein RAD54 and RAD54-like protein [EC:3.6.4.-]	03440 Homologous recombination	Replication and repair	Genetic Information Processing
g11705.t1	K02932	RP-L5e; large subunit ribosomal protein L5e	03010 Ribosome	Translation	Genetic Information Processing
g11706.t1	K02932	RP-L5e; large subunit ribosomal protein L5e	03010 Ribosome	Translation	Genetic Information Processing
g11708.t1	K12857	SNRNP40; Prp8 binding protein	03040 Spliceosome	Transcription	Genetic Information Processing
g11709.t1	K01738	cysK; cysteine synthase A [EC:2.5.1.47]	00270 Cysteine and methionine metabolism	Amino acid metabolism	Metabolism
g11709.t1	K01738	cysK; cysteine synthase A [EC:2.5.1.47]	01200 Carbon metabolism	Metabolism	Metabolism
g11709.t1	K01738	cysK; cysteine synthase A [EC:2.5.1.47]	00920 Sulfur metabolism	Energy metabolism	Metabolism
g11709.t1	K01738	cysK; cysteine synthase A [EC:2.5.1.47]	01230 Biosynthesis of amino acids	Metabolism	Metabolism
g11710.t1	K03921	FAB2; acyl-[acyl-carrier-protein] desaturase [EC:1.14.19.2 1.14.19.11 1.14.19.26]	01040 Biosynthesis of unsaturated fatty acids	Lipid metabolism	Metabolism
g11710.t1	K03921	FAB2; acyl-[acyl-carrier-protein] desaturase [EC:1.14.19.2 1.14.19.11 1.14.19.26]	00061 Fatty acid biosynthesis	Lipid metabolism	Metabolism
g11710.t1	K03921	FAB2; acyl-[acyl-carrier-protein] desaturase [EC:1.14.19.2 1.14.19.11 1.14.19.26]	01212 Fatty acid metabolism	Metabolism	Metabolism
g11738.t1	K03678	RRP45; exosome complex component RRP45	03018 RNA degradation	Folding, sorting and degradation	Genetic Information Processing
g11749.t1	K00430	E1.11.1.7; peroxidase [EC:1.11.1.7]	00940 Phenylpropanoid biosynthesis	Biosynthesis of other secondary metabolites	Metabolism
g11758.t1	K00966	GMPP; mannose-1-phosphate guanylyltransferase [EC:2.7.7.13]	00520 Amino sugar and nucleotide sugar metabolism	Carbohydrate metabolism	Metabolism
g11758.t1	K00966	GMPP; mannose-1-phosphate guanylyltransferase [EC:2.7.7.13]	00051 Fructose and mannose metabolism	Carbohydrate metabolism	Metabolism
g11769.t1	K00472	P4HA; prolyl 4-hydroxylase [EC:1.14.11.2]	00330 Arginine and proline metabolism	Amino acid metabolism	Metabolism
g1177.t1	K01246	tag; DNA-3-methyladenine glycosylase I [EC:3.2.2.20]	03410 Base excision repair	Replication and repair	Genetic Information Processing
g11778.t1	K00873	PK; pyruvate kinase [EC:2.7.1.40]	00620 Pyruvate metabolism	Carbohydrate metabolism	Metabolism
g11778.t1	K00873	PK; pyruvate kinase [EC:2.7.1.40]	00010 Glycolysis / Gluconeogenesis	Carbohydrate metabolism	Metabolism
g11778.t1	K00873	PK; pyruvate kinase [EC:2.7.1.40]	01200 Carbon metabolism	Metabolism	Metabolism
g11778.t1	K00873	PK; pyruvate kinase [EC:2.7.1.40]	00230 Purine metabolism	Nucleotide metabolism	Metabolism
g11778.t1	K00873	PK; pyruvate kinase [EC:2.7.1.40]	01230 Biosynthesis of amino acids	Metabolism	Metabolism
g11782.t1	K10046	GME; GDP-D-mannose 3', 5'-epimerase [EC:5.1.3.18 5.1.3.-]	00053 Ascorbate and aldarate metabolism	Carbohydrate metabolism	Metabolism
g11782.t1	K10046	GME; GDP-D-mannose 3', 5'-epimerase [EC:5.1.3.18 5.1.3.-]	00520 Amino sugar and nucleotide sugar metabolism	Carbohydrate metabolism	Metabolism
g1179.t1	K09487	HSP90B; heat shock protein 90kDa beta	04141 Protein processing in endoplasmic reticulum	Folding, sorting and degradation	Genetic Information Processing
g1179.t1	K09487	HSP90B; heat shock protein 90kDa beta	04626 Plant-pathogen interaction	Environmental adaptation	Organismal Systems
g11829.t1	K05749	CYFIP; cytoplasmic FMR1 interacting protein	03013 RNA transport	Translation	Genetic Information Processing
g11834.t1	K02693	psaE; photosystem I subunit IV	00195 Photosynthesis	Energy metabolism	Metabolism
g11841.t1	K07573	CSL4; exosome complex component CSL4	03018 RNA degradation	Folding, sorting and degradation	Genetic Information Processing
g11848.t1	K13345	PEX12; peroxin-12	04146 Peroxisome	Transport and catabolism	Cellular Processes
g11850.t1	K11583	PPP2R3; serine/threonine-protein phosphatase 2A regulatory subunit B''	03015 mRNA surveillance pathway	Translation	Genetic Information Processing
g11851.t1	K11583	PPP2R3; serine/threonine-protein phosphatase 2A regulatory subunit B''	03015 mRNA surveillance pathway	Translation	Genetic Information Processing
g11861.t1	K06269	PPP1C; serine/threonine-protein phosphatase PP1 catalytic subunit [EC:3.1.3.16]	03015 mRNA surveillance pathway	Translation	Genetic Information Processing
g11862.t1	K14516	ERF1; ethylene-responsive transcription factor 1	04016 MAPK signaling pathway - plant	Signal transduction	Environmental Information Processing
g11862.t1	K14516	ERF1; ethylene-responsive transcription factor 1	04075 Plant hormone signal transduction	Signal transduction	Environmental Information Processing
g11868.t1	K05290	PIGK; phosphatidylinositol glycan, class K [EC:2.6.-.-]	00563 Glycosylphosphatidylinositol(GPI)-anchor biosynthesis	Glycan biosynthesis and metabolism	Metabolism
g119.t1	K14293	KPNB1; importin subunit beta-1	03013 RNA transport	Translation	Genetic Information Processing
g11933.t1	K01465	URA4; dihydroorotase [EC:3.5.2.3]	00240 Pyrimidine metabolism	Nucleotide metabolism	Metabolism
g11943.t1	K03648	UNG; uracil-DNA glycosylase [EC:3.2.2.27]	03410 Base excision repair	Replication and repair	Genetic Information Processing
g11945.t1	K13447	RBOH; respiratory burst oxidase [EC:1.6.3.- 1.11.1.-]	04016 MAPK signaling pathway - plant	Signal transduction	Environmental Information Processing
g11945.t1	K13447	RBOH; respiratory burst oxidase [EC:1.6.3.- 1.11.1.-]	04626 Plant-pathogen interaction	Environmental adaptation	Organismal Systems
g1198.t1	K00430	E1.11.1.7; peroxidase [EC:1.11.1.7]	00940 Phenylpropanoid biosynthesis	Biosynthesis of other secondary metabolites	Metabolism
g11992.t1	K12879	THOC2; THO complex subunit 2	03013 RNA transport	Translation	Genetic Information Processing
g11992.t1	K12879	THOC2; THO complex subunit 2	03040 Spliceosome	Transcription	Genetic Information Processing
g12020.t1	K08963	mtnA; methylthioribose-1-phosphate isomerase [EC:5.3.1.23]	00270 Cysteine and methionine metabolism	Amino acid metabolism	Metabolism
g1204.t1	K01611	speD; S-adenosylmethionine decarboxylase [EC:4.1.1.50]	00270 Cysteine and methionine metabolism	Amino acid metabolism	Metabolism
g1204.t1	K01611	speD; S-adenosylmethionine decarboxylase [EC:4.1.1.50]	00330 Arginine and proline metabolism	Amino acid metabolism	Metabolism
g12066.t1	K00430	E1.11.1.7; peroxidase [EC:1.11.1.7]	00940 Phenylpropanoid biosynthesis	Biosynthesis of other secondary metabolites	Metabolism
g12068.t1	K14502	BIN2; protein brassinosteroid insensitive 2 [EC:2.7.11.1]	04075 Plant hormone signal transduction	Signal transduction	Environmental Information Processing
g12070.t1	K14455	GOT2; aspartate aminotransferase, mitochondrial [EC:2.6.1.1]	00220 Arginine biosynthesis	Amino acid metabolism	Metabolism
g12070.t1	K14455	GOT2; aspartate aminotransferase, mitochondrial [EC:2.6.1.1]	00270 Cysteine and methionine metabolism	Amino acid metabolism	Metabolism
g12070.t1	K14455	GOT2; aspartate aminotransferase, mitochondrial [EC:2.6.1.1]	00250 Alanine, aspartate and glutamate metabolism	Amino acid metabolism	Metabolism
g12070.t1	K14455	GOT2; aspartate aminotransferase, mitochondrial [EC:2.6.1.1]	00710 Carbon fixation in photosynthetic organisms	Energy metabolism	Metabolism
g12070.t1	K14455	GOT2; aspartate aminotransferase, mitochondrial [EC:2.6.1.1]	01230 Biosynthesis of amino acids	Metabolism	Metabolism
g12070.t1	K14455	GOT2; aspartate aminotransferase, mitochondrial [EC:2.6.1.1]	00400 Phenylalanine, tyrosine and tryptophan biosynthesis	Amino acid metabolism	Metabolism
g12070.t1	K14455	GOT2; aspartate aminotransferase, mitochondrial [EC:2.6.1.1]	00330 Arginine and proline metabolism	Amino acid metabolism	Metabolism
g12070.t1	K14455	GOT2; aspartate aminotransferase, mitochondrial [EC:2.6.1.1]	00350 Tyrosine metabolism	Amino acid metabolism	Metabolism
g12070.t1	K14455	GOT2; aspartate aminotransferase, mitochondrial [EC:2.6.1.1]	01200 Carbon metabolism	Metabolism	Metabolism
g12070.t1	K14455	GOT2; aspartate aminotransferase, mitochondrial [EC:2.6.1.1]	01210 2-Oxocarboxylic acid metabolism	Metabolism	Metabolism
g12070.t1	K14455	GOT2; aspartate aminotransferase, mitochondrial [EC:2.6.1.1]	00360 Phenylalanine metabolism	Amino acid metabolism	Metabolism
g12070.t1	K14455	GOT2; aspartate aminotransferase, mitochondrial [EC:2.6.1.1]	00960 Tropane, piperidine and pyridine alkaloid biosynthesis	Biosynthesis of other secondary metabolites	Metabolism
g12070.t1	K14455	GOT2; aspartate aminotransferase, mitochondrial [EC:2.6.1.1]	00950 Isoquinoline alkaloid biosynthesis	Biosynthesis of other secondary metabolites	Metabolism
g12072.t1	K02868	RP-L11e; large subunit ribosomal protein L11e	03010 Ribosome	Translation	Genetic Information Processing
g1208.t1	K00993	EPT1; ethanolaminephosphotransferase [EC:2.7.8.1]	00564 Glycerophospholipid metabolism	Lipid metabolism	Metabolism
g1208.t1	K00993	EPT1; ethanolaminephosphotransferase [EC:2.7.8.1]	00440 Phosphonate and phosphinate metabolism	Metabolism of other amino acids	Metabolism
g1208.t1	K00993	EPT1; ethanolaminephosphotransferase [EC:2.7.8.1]	00565 Ether lipid metabolism	Lipid metabolism	Metabolism
g12096.t1	K05757	ARPC1A_B; actin related protein 2/3 complex, subunit 1A/1B	04144 Endocytosis	Transport and catabolism	Cellular Processes
g12097.t1	K02433	gatA; aspartyl-tRNA(Asn)/glutamyl-tRNA(Gln) amidotransferase subunit A [EC:6.3.5.6 6.3.5.7]	00970 Aminoacyl-tRNA biosynthesis	Translation	Genetic Information Processing
g12105.t1	K03006	RPB1; DNA-directed RNA polymerase II subunit RPB1 [EC:2.7.7.6]	00230 Purine metabolism	Nucleotide metabolism	Metabolism
g12105.t1	K03006	RPB1; DNA-directed RNA polymerase II subunit RPB1 [EC:2.7.7.6]	00240 Pyrimidine metabolism	Nucleotide metabolism	Metabolism
g12105.t1	K03006	RPB1; DNA-directed RNA polymerase II subunit RPB1 [EC:2.7.7.6]	03020 RNA polymerase	Transcription	Genetic Information Processing
g12106.t1	K01094	GEP4; phosphatidylglycerophosphatase GEP4 [EC:3.1.3.27]	00564 Glycerophospholipid metabolism	Lipid metabolism	Metabolism
g12117.t1	K02882	RP-L18Ae; large subunit ribosomal protein L18Ae	03010 Ribosome	Translation	Genetic Information Processing
g12132.t1	K02717	psbP; photosystem II oxygen-evolving enhancer protein 2	00195 Photosynthesis	Energy metabolism	Metabolism
g12154.t1	K12580	CNOT3; CCR4-NOT transcription complex subunit 3	03018 RNA degradation	Folding, sorting and degradation	Genetic Information Processing
g12157.t1	K03120	TBP; transcription initiation factor TFIID TATA-box-binding protein	03022 Basal transcription factors	Transcription	Genetic Information Processing
g12200.t1	K00326	E1.6.2.2; cytochrome-b5 reductase [EC:1.6.2.2]	00520 Amino sugar and nucleotide sugar metabolism	Carbohydrate metabolism	Metabolism
g12216.t1	K10583	UBE2S; ubiquitin-conjugating enzyme E2 S [EC:2.3.2.23]	04120 Ubiquitin mediated proteolysis	Folding, sorting and degradation	Genetic Information Processing
g12219.t1	K14320	AAAS; aladin	03013 RNA transport	Translation	Genetic Information Processing
g12222.t1	K13347	PXMP2; peroxisomal membrane protein 2	04146 Peroxisome	Transport and catabolism	Cellular Processes
g12226.t1	K00705	malQ; 4-alpha-glucanotransferase [EC:2.4.1.25]	00500 Starch and sucrose metabolism	Carbohydrate metabolism	Metabolism
g1226.t1	K15889	PCME; prenylcysteine alpha-carboxyl methylesterase [EC:3.1.1.-]	00900 Terpenoid backbone biosynthesis	Metabolism of terpenoids and polyketides	Metabolism
g12262.t1	K01881	PARS; prolyl-tRNA synthetase [EC:6.1.1.15]	00970 Aminoacyl-tRNA biosynthesis	Translation	Genetic Information Processing
g12271.t1	K04079	HSP90A; molecular chaperone HtpG	04626 Plant-pathogen interaction	Environmental adaptation	Organismal Systems
g12271.t1	K04079	HSP90A; molecular chaperone HtpG	04141 Protein processing in endoplasmic reticulum	Folding, sorting and degradation	Genetic Information Processing
g12283.t1	K09540	SEC63; translocation protein SEC63	03060 Protein export	Folding, sorting and degradation	Genetic Information Processing
g12283.t1	K09540	SEC63; translocation protein SEC63	04141 Protein processing in endoplasmic reticulum	Folding, sorting and degradation	Genetic Information Processing
g12306.t1	K00873	PK; pyruvate kinase [EC:2.7.1.40]	00620 Pyruvate metabolism	Carbohydrate metabolism	Metabolism
g12306.t1	K00873	PK; pyruvate kinase [EC:2.7.1.40]	00010 Glycolysis / Gluconeogenesis	Carbohydrate metabolism	Metabolism
g12306.t1	K00873	PK; pyruvate kinase [EC:2.7.1.40]	01200 Carbon metabolism	Metabolism	Metabolism
g12306.t1	K00873	PK; pyruvate kinase [EC:2.7.1.40]	00230 Purine metabolism	Nucleotide metabolism	Metabolism
g12306.t1	K00873	PK; pyruvate kinase [EC:2.7.1.40]	01230 Biosynthesis of amino acids	Metabolism	Metabolism
g1231.t1	K01595	ppc; phosphoenolpyruvate carboxylase [EC:4.1.1.31]	01200 Carbon metabolism	Metabolism	Metabolism
g1231.t1	K01595	ppc; phosphoenolpyruvate carboxylase [EC:4.1.1.31]	00710 Carbon fixation in photosynthetic organisms	Energy metabolism	Metabolism
g1231.t1	K01595	ppc; phosphoenolpyruvate carboxylase [EC:4.1.1.31]	00620 Pyruvate metabolism	Carbohydrate metabolism	Metabolism
g1233.t1	K02736	PSMB4; 20S proteasome subunit beta 7 [EC:3.4.25.1]	03050 Proteasome	Folding, sorting and degradation	Genetic Information Processing
g12356.t1	K14493	GID1; gibberellin receptor GID1 [EC:3.-.-.-]	04075 Plant hormone signal transduction	Signal transduction	Environmental Information Processing
g12417.t1	K13339	PEX6; peroxin-6	04146 Peroxisome	Transport and catabolism	Cellular Processes
g12429.t1	K03038	PSMD7; 26S proteasome regulatory subunit N8	03050 Proteasome	Folding, sorting and degradation	Genetic Information Processing
g1252.t1	K13081	LAR; leucoanthocyanidin reductase [EC:1.17.1.3]	00941 Flavonoid biosynthesis	Biosynthesis of other secondary metabolites	Metabolism
g1263.t1	K10525	AOC; allene oxide cyclase [EC:5.3.99.6]	00592 alpha-Linolenic acid metabolism	Lipid metabolism	Metabolism
g12642.t1	K14760	AAE14; acyl-activating enzyme 14 [EC:6.2.1.26]	00130 Ubiquinone and other terpenoid-quinone biosynthesis	Metabolism of cofactors and vitamins	Metabolism
g12655.t1	K02641	petH; ferredoxin--NADP reductase [EC:1.18.1.2]	00195 Photosynthesis	Energy metabolism	Metabolism
g12662.t1	K12840	RBM17; splicing factor 45	03040 Spliceosome	Transcription	Genetic Information Processing
g12683.t1	K02698	psaK; photosystem I subunit X	00195 Photosynthesis	Energy metabolism	Metabolism
g12686.t1	K10683	BARD1; BRCA1-associated RING domain protein 1	03440 Homologous recombination	Replication and repair	Genetic Information Processing
g127.t1	K02987	RP-S4e; small subunit ribosomal protein S4e	03010 Ribosome	Translation	Genetic Information Processing
g12749.t1	K10950	ERO1L; ERO1-like protein alpha [EC:1.8.4.-]	04141 Protein processing in endoplasmic reticulum	Folding, sorting and degradation	Genetic Information Processing
g1275.t1	K19476	IST1; vacuolar protein sorting-associated protein IST1	04144 Endocytosis	Transport and catabolism	Cellular Processes
g12761.t1	K00819	rocD; ornithine--oxo-acid transaminase [EC:2.6.1.13]	00330 Arginine and proline metabolism	Amino acid metabolism	Metabolism
g12772.t1	K03357	APC10; anaphase-promoting complex subunit 10	04120 Ubiquitin mediated proteolysis	Folding, sorting and degradation	Genetic Information Processing
g12774.t1	K09840	NCED; 9-cis-epoxycarotenoid dioxygenase [EC:1.13.11.51]	00906 Carotenoid biosynthesis	Metabolism of terpenoids and polyketides	Metabolism
g1278.t1	K19642	GALUR; D-galacturonate reductase [EC:1.1.1.365]	00053 Ascorbate and aldarate metabolism	Carbohydrate metabolism	Metabolism
g1279.t1	K02732	PSMB1; 20S proteasome subunit beta 6 [EC:3.4.25.1]	03050 Proteasome	Folding, sorting and degradation	Genetic Information Processing
g12818.t1	K14442	DHX36; ATP-dependent RNA helicase DHX36 [EC:3.6.4.13]	03018 RNA degradation	Folding, sorting and degradation	Genetic Information Processing
g12819.t1	K13336	PEX3; peroxin-3	04146 Peroxisome	Transport and catabolism	Cellular Processes
g12833.t1	K10746	EXO1; exonuclease 1 [EC:3.1.-.-]	03430 Mismatch repair	Replication and repair	Genetic Information Processing
g12834.t1	K05350	bglB; beta-glucosidase [EC:3.2.1.21]	00940 Phenylpropanoid biosynthesis	Biosynthesis of other secondary metabolites	Metabolism
g12834.t1	K05350	bglB; beta-glucosidase [EC:3.2.1.21]	00500 Starch and sucrose metabolism	Carbohydrate metabolism	Metabolism
g12834.t1	K05350	bglB; beta-glucosidase [EC:3.2.1.21]	00460 Cyanoamino acid metabolism	Metabolism of other amino acids	Metabolism
g12852.t1	K13448	CML; calcium-binding protein CML	04626 Plant-pathogen interaction	Environmental adaptation	Organismal Systems
g12857.t1	K05929	E2.1.1.103; phosphoethanolamine N-methyltransferase [EC:2.1.1.103]	00564 Glycerophospholipid metabolism	Lipid metabolism	Metabolism
g12858.t1	K05929	E2.1.1.103; phosphoethanolamine N-methyltransferase [EC:2.1.1.103]	00564 Glycerophospholipid metabolism	Lipid metabolism	Metabolism
g12863.t1	K05309	PTGES2; microsomal prostaglandin-E synthase 2 [EC:5.3.99.3]	00590 Arachidonic acid metabolism	Lipid metabolism	Metabolism
g1287.t1	K04506	SIAH1; E3 ubiquitin-protein ligase SIAH1 [EC:2.3.2.27]	04120 Ubiquitin mediated proteolysis	Folding, sorting and degradation	Genetic Information Processing
g12889.t1	K20604	MKK9; mitogen-activated protein kinase kinase 9 [EC:2.7.12.2]	04016 MAPK signaling pathway - plant	Signal transduction	Environmental Information Processing
g1289.t1	K01938	fhs; formate--tetrahydrofolate ligase [EC:6.3.4.3]	00670 One carbon pool by folate	Metabolism of cofactors and vitamins	Metabolism
g1289.t1	K01938	fhs; formate--tetrahydrofolate ligase [EC:6.3.4.3]	01200 Carbon metabolism	Metabolism	Metabolism
g1290.t1	K00430	E1.11.1.7; peroxidase [EC:1.11.1.7]	00940 Phenylpropanoid biosynthesis	Biosynthesis of other secondary metabolites	Metabolism
g12911.t1	K01099	INPP5B_F; inositol polyphosphate 5-phosphatase INPP5B/F [EC:3.1.3.36]	00562 Inositol phosphate metabolism	Carbohydrate metabolism	Metabolism
g12911.t1	K01099	INPP5B_F; inositol polyphosphate 5-phosphatase INPP5B/F [EC:3.1.3.36]	04070 Phosphatidylinositol signaling system	Signal transduction	Environmental Information Processing
g12915.t1	K03434	PIGL; N-acetylglucosaminylphosphatidylinositol deacetylase [EC:3.5.1.89]	00563 Glycosylphosphatidylinositol(GPI)-anchor biosynthesis	Glycan biosynthesis and metabolism	Metabolism
g12920.t1	K14379	ACP5; tartrate-resistant acid phosphatase type 5 [EC:3.1.3.2]	00740 Riboflavin metabolism	Metabolism of cofactors and vitamins	Metabolism
g12930.t1	K02325	POLE2; DNA polymerase epsilon subunit 2 [EC:2.7.7.7]	03420 Nucleotide excision repair	Replication and repair	Genetic Information Processing
g12930.t1	K02325	POLE2; DNA polymerase epsilon subunit 2 [EC:2.7.7.7]	03410 Base excision repair	Replication and repair	Genetic Information Processing
g12930.t1	K02325	POLE2; DNA polymerase epsilon subunit 2 [EC:2.7.7.7]	00240 Pyrimidine metabolism	Nucleotide metabolism	Metabolism
g12930.t1	K02325	POLE2; DNA polymerase epsilon subunit 2 [EC:2.7.7.7]	03030 DNA replication	Replication and repair	Genetic Information Processing
g12930.t1	K02325	POLE2; DNA polymerase epsilon subunit 2 [EC:2.7.7.7]	00230 Purine metabolism	Nucleotide metabolism	Metabolism
g12931.t1	K01580	E4.1.1.15; glutamate decarboxylase [EC:4.1.1.15]	00650 Butanoate metabolism	Carbohydrate metabolism	Metabolism
g12931.t1	K01580	E4.1.1.15; glutamate decarboxylase [EC:4.1.1.15]	00250 Alanine, aspartate and glutamate metabolism	Amino acid metabolism	Metabolism
g12931.t1	K01580	E4.1.1.15; glutamate decarboxylase [EC:4.1.1.15]	00410 beta-Alanine metabolism	Metabolism of other amino acids	Metabolism
g12931.t1	K01580	E4.1.1.15; glutamate decarboxylase [EC:4.1.1.15]	00430 Taurine and hypotaurine metabolism	Metabolism of other amino acids	Metabolism
g12935.t1	K05391	CNGF; cyclic nucleotide gated channel, other eukaryote	04626 Plant-pathogen interaction	Environmental adaptation	Organismal Systems
g12939.t1	K01784	galE; UDP-glucose 4-epimerase [EC:5.1.3.2]	00520 Amino sugar and nucleotide sugar metabolism	Carbohydrate metabolism	Metabolism
g12939.t1	K01784	galE; UDP-glucose 4-epimerase [EC:5.1.3.2]	00052 Galactose metabolism	Carbohydrate metabolism	Metabolism
g12943.t1	K00940	ndk; nucleoside-diphosphate kinase [EC:2.7.4.6]	04016 MAPK signaling pathway - plant	Signal transduction	Environmental Information Processing
g12943.t1	K00940	ndk; nucleoside-diphosphate kinase [EC:2.7.4.6]	00240 Pyrimidine metabolism	Nucleotide metabolism	Metabolism
g12943.t1	K00940	ndk; nucleoside-diphosphate kinase [EC:2.7.4.6]	00230 Purine metabolism	Nucleotide metabolism	Metabolism
g12953.t1	K03217	yidC; YidC/Oxa1 family membrane protein insertase	03060 Protein export	Folding, sorting and degradation	Genetic Information Processing
g12960.t1	K02684	PRI1; DNA primase small subunit [EC:2.7.7.-]	03030 DNA replication	Replication and repair	Genetic Information Processing
g12960.t1	K02684	PRI1; DNA primase small subunit [EC:2.7.7.-]	00230 Purine metabolism	Nucleotide metabolism	Metabolism
g12960.t1	K02684	PRI1; DNA primase small subunit [EC:2.7.7.-]	00240 Pyrimidine metabolism	Nucleotide metabolism	Metabolism
g12995.t1	K02150	ATPeV1E; V-type H+transporting ATPase subunit E	04145 Phagosome	Transport and catabolism	Cellular Processes
g12995.t1	K02150	ATPeV1E; V-type H+transporting ATPase subunit E	00190 Oxidative phosphorylation	Energy metabolism	Metabolism
g13009.t1	K13412	CPK; calcium-dependent protein kinase [EC:2.7.11.1]	04626 Plant-pathogen interaction	Environmental adaptation	Organismal Systems
g13024.t1	K13447	RBOH; respiratory burst oxidase [EC:1.6.3.- 1.11.1.-]	04016 MAPK signaling pathway - plant	Signal transduction	Environmental Information Processing
g13024.t1	K13447	RBOH; respiratory burst oxidase [EC:1.6.3.- 1.11.1.-]	04626 Plant-pathogen interaction	Environmental adaptation	Organismal Systems
g13029.t1	K04706	PIAS1; E3 SUMO-protein ligase PIAS1	04120 Ubiquitin mediated proteolysis	Folding, sorting and degradation	Genetic Information Processing
g13035.t1	K08232	E1.6.5.4; monodehydroascorbate reductase (NADH) [EC:1.6.5.4]	00053 Ascorbate and aldarate metabolism	Carbohydrate metabolism	Metabolism
g13036.t1	K02947	RP-S10e; small subunit ribosomal protein S10e	03010 Ribosome	Translation	Genetic Information Processing
g1304.t1	K00208	fabI; enoyl-[acyl-carrier protein] reductase I [EC:1.3.1.9 1.3.1.10]	00780 Biotin metabolism	Metabolism of cofactors and vitamins	Metabolism
g1304.t1	K00208	fabI; enoyl-[acyl-carrier protein] reductase I [EC:1.3.1.9 1.3.1.10]	01212 Fatty acid metabolism	Metabolism	Metabolism
g1304.t1	K00208	fabI; enoyl-[acyl-carrier protein] reductase I [EC:1.3.1.9 1.3.1.10]	00061 Fatty acid biosynthesis	Lipid metabolism	Metabolism
g13049.t1	K10843	ERCC3; DNA excision repair protein ERCC-3 [EC:3.6.4.12]	03022 Basal transcription factors	Transcription	Genetic Information Processing
g13049.t1	K10843	ERCC3; DNA excision repair protein ERCC-3 [EC:3.6.4.12]	03420 Nucleotide excision repair	Replication and repair	Genetic Information Processing
g13050.t1	K12897	TRA2; transformer-2 protein	03040 Spliceosome	Transcription	Genetic Information Processing
g13055.t1	K10576	UBE2H; ubiquitin-conjugating enzyme E2 H [EC:2.3.2.23]	04120 Ubiquitin mediated proteolysis	Folding, sorting and degradation	Genetic Information Processing
g13063.t1	K01951	guaA; GMP synthase (glutamine-hydrolysing) [EC:6.3.5.2]	00230 Purine metabolism	Nucleotide metabolism	Metabolism
g13079.t1	K00432	gpx; glutathione peroxidase [EC:1.11.1.9]	00480 Glutathione metabolism	Metabolism of other amino acids	Metabolism
g13079.t1	K00432	gpx; glutathione peroxidase [EC:1.11.1.9]	00590 Arachidonic acid metabolism	Lipid metabolism	Metabolism
g13081.t1	K17686	copA; Cu+exporting ATPase [EC:3.6.3.54]	04016 MAPK signaling pathway - plant	Signal transduction	Environmental Information Processing
g13086.t1	K11883	NOB1; RNA-binding protein NOB1	03008 Ribosome biogenesis in eukaryotes	Translation	Genetic Information Processing
g13106.t1	K05293	PIGU; phosphatidylinositol glycan, class U	00563 Glycosylphosphatidylinositol(GPI)-anchor biosynthesis	Glycan biosynthesis and metabolism	Metabolism
g13117.t1	K00083	E1.1.1.195; cinnamyl-alcohol dehydrogenase [EC:1.1.1.195]	00940 Phenylpropanoid biosynthesis	Biosynthesis of other secondary metabolites	Metabolism
g13120.t1	K00083	E1.1.1.195; cinnamyl-alcohol dehydrogenase [EC:1.1.1.195]	00940 Phenylpropanoid biosynthesis	Biosynthesis of other secondary metabolites	Metabolism
g13125.t1	K00430	E1.11.1.7; peroxidase [EC:1.11.1.7]	00940 Phenylpropanoid biosynthesis	Biosynthesis of other secondary metabolites	Metabolism
g13127.t1	K03033	PSMD3; 26S proteasome regulatory subunit N3	03050 Proteasome	Folding, sorting and degradation	Genetic Information Processing
g1314.t1	K01188	E3.2.1.21; beta-glucosidase [EC:3.2.1.21]	00500 Starch and sucrose metabolism	Carbohydrate metabolism	Metabolism
g1314.t1	K01188	E3.2.1.21; beta-glucosidase [EC:3.2.1.21]	00460 Cyanoamino acid metabolism	Metabolism of other amino acids	Metabolism
g1314.t1	K01188	E3.2.1.21; beta-glucosidase [EC:3.2.1.21]	00940 Phenylpropanoid biosynthesis	Biosynthesis of other secondary metabolites	Metabolism
g13142.t1	K13412	CPK; calcium-dependent protein kinase [EC:2.7.11.1]	04626 Plant-pathogen interaction	Environmental adaptation	Organismal Systems
g13143.t1	K00472	P4HA; prolyl 4-hydroxylase [EC:1.14.11.2]	00330 Arginine and proline metabolism	Amino acid metabolism	Metabolism
g13144.t1	K14962	WDR82; COMPASS component SWD2	03015 mRNA surveillance pathway	Translation	Genetic Information Processing
g13154.t1	K05289	GAA1; glycosylphosphatidylinositol transamidase	00563 Glycosylphosphatidylinositol(GPI)-anchor biosynthesis	Glycan biosynthesis and metabolism	Metabolism
g13155.t1	K14314	NUP210; nuclear pore complex protein Nup210	03013 RNA transport	Translation	Genetic Information Processing
g13197.t1	K00943	tmk; dTMP kinase [EC:2.7.4.9]	00240 Pyrimidine metabolism	Nucleotide metabolism	Metabolism
g13214.t1	K20781	SGT1; peptidyl serine alpha-galactosyltransferase [EC:2.4.1.-]	00514 Other types of O-glycan biosynthesis	Glycan biosynthesis and metabolism	Metabolism
g13292.t1	K12616	EDC4; enhancer of mRNA-decapping protein 4	03018 RNA degradation	Folding, sorting and degradation	Genetic Information Processing
g13294.t1	K02259	COX15; cytochrome c oxidase assembly protein subunit 15	00860 Porphyrin and chlorophyll metabolism	Metabolism of cofactors and vitamins	Metabolism
g13294.t1	K02259	COX15; cytochrome c oxidase assembly protein subunit 15	00190 Oxidative phosphorylation	Energy metabolism	Metabolism
g13342.t1	K10839	RAD23; UV excision repair protein RAD23	04141 Protein processing in endoplasmic reticulum	Folding, sorting and degradation	Genetic Information Processing
g13342.t1	K10839	RAD23; UV excision repair protein RAD23	03420 Nucleotide excision repair	Replication and repair	Genetic Information Processing
g13343.t1	K14292	TGS1; trimethylguanosine synthase [EC:2.1.1.-]	03013 RNA transport	Translation	Genetic Information Processing
g13356.t1	K13065	E2.3.1.133; shikimate O-hydroxycinnamoyltransferase [EC:2.3.1.133]	00940 Phenylpropanoid biosynthesis	Biosynthesis of other secondary metabolites	Metabolism
g13356.t1	K13065	E2.3.1.133; shikimate O-hydroxycinnamoyltransferase [EC:2.3.1.133]	00945 Stilbenoid, diarylheptanoid and gingerol biosynthesis	Biosynthesis of other secondary metabolites	Metabolism
g13356.t1	K13065	E2.3.1.133; shikimate O-hydroxycinnamoyltransferase [EC:2.3.1.133]	00941 Flavonoid biosynthesis	Biosynthesis of other secondary metabolites	Metabolism
g13369.t1	K09753	CCR; cinnamoyl-CoA reductase [EC:1.2.1.44]	00940 Phenylpropanoid biosynthesis	Biosynthesis of other secondary metabolites	Metabolism
g13372.t1	K02937	RP-L7e; large subunit ribosomal protein L7e	03010 Ribosome	Translation	Genetic Information Processing
g13373.t1	K08495	GOSR1; golgi SNAP receptor complex member 1	04130 SNARE interactions in vesicular transport	Folding, sorting and degradation	Genetic Information Processing
g13376.t1	K01535	PMA1; H+transporting ATPase [EC:3.6.3.6]	00190 Oxidative phosphorylation	Energy metabolism	Metabolism
g13381.t1	K11984	SART1; U4/U6.U5 tri-snRNP-associated protein 1	03040 Spliceosome	Transcription	Genetic Information Processing
g13392.t1	K01507	ppa; inorganic pyrophosphatase [EC:3.6.1.1]	00190 Oxidative phosphorylation	Energy metabolism	Metabolism
g13419.t1	K14546	UTP5; U3 small nucleolar RNA-associated protein 5	03008 Ribosome biogenesis in eukaryotes	Translation	Genetic Information Processing
g13421.t1	K14558	PWP2; periodic tryptophan protein 2	03008 Ribosome biogenesis in eukaryotes	Translation	Genetic Information Processing
g13439.t1	K09562	HSPBP1; hsp70-interacting protein	04141 Protein processing in endoplasmic reticulum	Folding, sorting and degradation	Genetic Information Processing
g13467.t1	K02639	petF; ferredoxin	00195 Photosynthesis	Energy metabolism	Metabolism
g13469.t1	K13448	CML; calcium-binding protein CML	04626 Plant-pathogen interaction	Environmental adaptation	Organismal Systems
g13476.t1	K00430	E1.11.1.7; peroxidase [EC:1.11.1.7]	00940 Phenylpropanoid biosynthesis	Biosynthesis of other secondary metabolites	Metabolism
g13478.t1	K00430	E1.11.1.7; peroxidase [EC:1.11.1.7]	00940 Phenylpropanoid biosynthesis	Biosynthesis of other secondary metabolites	Metabolism
g1348.t1	K17686	copA; Cu+exporting ATPase [EC:3.6.3.54]	04016 MAPK signaling pathway - plant	Signal transduction	Environmental Information Processing
g13489.t1	K14593	CCS1; capsanthin/capsorubin synthase [EC:5.3.99.8]	00906 Carotenoid biosynthesis	Metabolism of terpenoids and polyketides	Metabolism
g13499.t1	K12611	DCP1B; mRNA-decapping enzyme 1B [EC:3.-.-.-]	03018 RNA degradation	Folding, sorting and degradation	Genetic Information Processing
g135.t1	K07253	MIF; phenylpyruvate tautomerase [EC:5.3.2.1]	00350 Tyrosine metabolism	Amino acid metabolism	Metabolism
g135.t1	K07253	MIF; phenylpyruvate tautomerase [EC:5.3.2.1]	00360 Phenylalanine metabolism	Amino acid metabolism	Metabolism
g1350.t1	K00106	XDH; xanthine dehydrogenase/oxidase [EC:1.17.1.4 1.17.3.2]	00232 Caffeine metabolism	Biosynthesis of other secondary metabolites	Metabolism
g1350.t1	K00106	XDH; xanthine dehydrogenase/oxidase [EC:1.17.1.4 1.17.3.2]	00230 Purine metabolism	Nucleotide metabolism	Metabolism
g1350.t1	K00106	XDH; xanthine dehydrogenase/oxidase [EC:1.17.1.4 1.17.3.2]	04146 Peroxisome	Transport and catabolism	Cellular Processes
g13502.t1	K14332	psaO; photosystem I subunit PsaO	00195 Photosynthesis	Energy metabolism	Metabolism
g1352.t1	K13523	AGPAT3_4; lysophosphatidic acid acyltransferase / lysophosphatidylinositol acyltransferase [EC:2.3.1.51 2.3.1.-]	00561 Glycerolipid metabolism	Lipid metabolism	Metabolism
g1352.t1	K13523	AGPAT3_4; lysophosphatidic acid acyltransferase / lysophosphatidylinositol acyltransferase [EC:2.3.1.51 2.3.1.-]	00564 Glycerophospholipid metabolism	Lipid metabolism	Metabolism
g13520.t1	K11108	RCL1; RNA 3'-terminal phosphate cyclase-like protein	03008 Ribosome biogenesis in eukaryotes	Translation	Genetic Information Processing
g13538.t1	K14536	RIA1; ribosome assembly protein 1 [EC:3.6.5.-]	03008 Ribosome biogenesis in eukaryotes	Translation	Genetic Information Processing
g13539.t1	K05349	bglX; beta-glucosidase [EC:3.2.1.21]	00500 Starch and sucrose metabolism	Carbohydrate metabolism	Metabolism
g13539.t1	K05349	bglX; beta-glucosidase [EC:3.2.1.21]	00940 Phenylpropanoid biosynthesis	Biosynthesis of other secondary metabolites	Metabolism
g13539.t1	K05349	bglX; beta-glucosidase [EC:3.2.1.21]	00460 Cyanoamino acid metabolism	Metabolism of other amino acids	Metabolism
g13541.t1	K10867	NBN; nijmegen breakage syndrome protein 1	03440 Homologous recombination	Replication and repair	Genetic Information Processing
g13542.t1	K00326	E1.6.2.2; cytochrome-b5 reductase [EC:1.6.2.2]	00520 Amino sugar and nucleotide sugar metabolism	Carbohydrate metabolism	Metabolism
g13544.t1	K10960	chlP; geranylgeranyl diphosphate/geranylgeranyl-bacteriochlorophyllide a reductase [EC:1.3.1.83 1.3.1.111]	00860 Porphyrin and chlorophyll metabolism	Metabolism of cofactors and vitamins	Metabolism
g13544.t1	K10960	chlP; geranylgeranyl diphosphate/geranylgeranyl-bacteriochlorophyllide a reductase [EC:1.3.1.83 1.3.1.111]	00900 Terpenoid backbone biosynthesis	Metabolism of terpenoids and polyketides	Metabolism
g13562.t1	K02183	CALM; calmodulin	04016 MAPK signaling pathway - plant	Signal transduction	Environmental Information Processing
g13562.t1	K02183	CALM; calmodulin	04070 Phosphatidylinositol signaling system	Signal transduction	Environmental Information Processing
g13562.t1	K02183	CALM; calmodulin	04626 Plant-pathogen interaction	Environmental adaptation	Organismal Systems
g13563.t1	K13288	orn; oligoribonuclease [EC:3.1.-.-]	03008 Ribosome biogenesis in eukaryotes	Translation	Genetic Information Processing
g13565.t1	K02727	PSMA3; 20S proteasome subunit alpha 7 [EC:3.4.25.1]	03050 Proteasome	Folding, sorting and degradation	Genetic Information Processing
g13583.t1	K01640	E4.1.3.4; hydroxymethylglutaryl-CoA lyase [EC:4.1.3.4]	00280 Valine, leucine and isoleucine degradation	Amino acid metabolism	Metabolism
g13583.t1	K01640	E4.1.3.4; hydroxymethylglutaryl-CoA lyase [EC:4.1.3.4]	00072 Synthesis and degradation of ketone bodies	Lipid metabolism	Metabolism
g13583.t1	K01640	E4.1.3.4; hydroxymethylglutaryl-CoA lyase [EC:4.1.3.4]	04146 Peroxisome	Transport and catabolism	Cellular Processes
g13583.t1	K01640	E4.1.3.4; hydroxymethylglutaryl-CoA lyase [EC:4.1.3.4]	00650 Butanoate metabolism	Carbohydrate metabolism	Metabolism
g13588.t1	K12833	SF3B14; pre-mRNA branch site protein p14	03040 Spliceosome	Transcription	Genetic Information Processing
g13589.t1	K13083	CYP75A; flavonoid 3',5'-hydroxylase [EC:1.14.13.88]	00944 Flavone and flavonol biosynthesis	Biosynthesis of other secondary metabolites	Metabolism
g13589.t1	K13083	CYP75A; flavonoid 3',5'-hydroxylase [EC:1.14.13.88]	00941 Flavonoid biosynthesis	Biosynthesis of other secondary metabolites	Metabolism
g13591.t1	K13412	CPK; calcium-dependent protein kinase [EC:2.7.11.1]	04626 Plant-pathogen interaction	Environmental adaptation	Organismal Systems
g13595.t1	K14409	SMG7; protein SMG7	03015 mRNA surveillance pathway	Translation	Genetic Information Processing
g13617.t1	K00830	AGXT; alanine-glyoxylate transaminase / serine-glyoxylate transaminase / serine-pyruvate transaminase [EC:2.6.1.44 2.6.1.45 2.6.1.51]	00250 Alanine, aspartate and glutamate metabolism	Amino acid metabolism	Metabolism
g13617.t1	K00830	AGXT; alanine-glyoxylate transaminase / serine-glyoxylate transaminase / serine-pyruvate transaminase [EC:2.6.1.44 2.6.1.45 2.6.1.51]	01200 Carbon metabolism	Metabolism	Metabolism
g13617.t1	K00830	AGXT; alanine-glyoxylate transaminase / serine-glyoxylate transaminase / serine-pyruvate transaminase [EC:2.6.1.44 2.6.1.45 2.6.1.51]	04146 Peroxisome	Transport and catabolism	Cellular Processes
g13617.t1	K00830	AGXT; alanine-glyoxylate transaminase / serine-glyoxylate transaminase / serine-pyruvate transaminase [EC:2.6.1.44 2.6.1.45 2.6.1.51]	00630 Glyoxylate and dicarboxylate metabolism	Carbohydrate metabolism	Metabolism
g13617.t1	K00830	AGXT; alanine-glyoxylate transaminase / serine-glyoxylate transaminase / serine-pyruvate transaminase [EC:2.6.1.44 2.6.1.45 2.6.1.51]	00260 Glycine, serine and threonine metabolism	Amino acid metabolism	Metabolism
g13621.t1	K12882	NCBP1; nuclear cap-binding protein subunit 1	03040 Spliceosome	Transcription	Genetic Information Processing
g13621.t1	K12882	NCBP1; nuclear cap-binding protein subunit 1	03015 mRNA surveillance pathway	Translation	Genetic Information Processing
g13621.t1	K12882	NCBP1; nuclear cap-binding protein subunit 1	03013 RNA transport	Translation	Genetic Information Processing
g13626.t1	K12876	RBM8A; RNA-binding protein 8A	03015 mRNA surveillance pathway	Translation	Genetic Information Processing
g13626.t1	K12876	RBM8A; RNA-binding protein 8A	03013 RNA transport	Translation	Genetic Information Processing
g13626.t1	K12876	RBM8A; RNA-binding protein 8A	03040 Spliceosome	Transcription	Genetic Information Processing
g13649.t1	K12356	UGT72E; coniferyl-alcohol glucosyltransferase [EC:2.4.1.111]	00940 Phenylpropanoid biosynthesis	Biosynthesis of other secondary metabolites	Metabolism
g1366.t1	K12275	SEC62; translocation protein SEC62	04141 Protein processing in endoplasmic reticulum	Folding, sorting and degradation	Genetic Information Processing
g1366.t1	K12275	SEC62; translocation protein SEC62	03060 Protein export	Folding, sorting and degradation	Genetic Information Processing
g13667.t1	K12356	UGT72E; coniferyl-alcohol glucosyltransferase [EC:2.4.1.111]	00940 Phenylpropanoid biosynthesis	Biosynthesis of other secondary metabolites	Metabolism
g1367.t1	K13412	CPK; calcium-dependent protein kinase [EC:2.7.11.1]	04626 Plant-pathogen interaction	Environmental adaptation	Organismal Systems
g13738.t1	K01723	AOS; hydroperoxide dehydratase [EC:4.2.1.92]	00592 alpha-Linolenic acid metabolism	Lipid metabolism	Metabolism
g1375.t1	K00858	ppnK; NAD kinase [EC:2.7.1.23]	00760 Nicotinate and nicotinamide metabolism	Metabolism of cofactors and vitamins	Metabolism
g13764.t1	K14503	BZR1_2; brassinosteroid resistant 1/2	04075 Plant hormone signal transduction	Signal transduction	Environmental Information Processing
g13765.t1	K01246	tag; DNA-3-methyladenine glycosylase I [EC:3.2.2.20]	03410 Base excision repair	Replication and repair	Genetic Information Processing
g1377.t1	K00844	HK; hexokinase [EC:2.7.1.1]	00052 Galactose metabolism	Carbohydrate metabolism	Metabolism
g1377.t1	K00844	HK; hexokinase [EC:2.7.1.1]	01200 Carbon metabolism	Metabolism	Metabolism
g1377.t1	K00844	HK; hexokinase [EC:2.7.1.1]	00500 Starch and sucrose metabolism	Carbohydrate metabolism	Metabolism
g1377.t1	K00844	HK; hexokinase [EC:2.7.1.1]	00010 Glycolysis / Gluconeogenesis	Carbohydrate metabolism	Metabolism
g1377.t1	K00844	HK; hexokinase [EC:2.7.1.1]	00520 Amino sugar and nucleotide sugar metabolism	Carbohydrate metabolism	Metabolism
g1377.t1	K00844	HK; hexokinase [EC:2.7.1.1]	00524 Neomycin, kanamycin and gentamicin biosynthesis	Biosynthesis of other secondary metabolites	Metabolism
g1377.t1	K00844	HK; hexokinase [EC:2.7.1.1]	00051 Fructose and mannose metabolism	Carbohydrate metabolism	Metabolism
g13783.t1	K02932	RP-L5e; large subunit ribosomal protein L5e	03010 Ribosome	Translation	Genetic Information Processing
g13787.t1	K02975	RP-S25e; small subunit ribosomal protein S25e	03010 Ribosome	Translation	Genetic Information Processing
g13819.t1	K13998	DHFR-TS; dihydrofolate reductase / thymidylate synthase [EC:1.5.1.3 2.1.1.45]	00240 Pyrimidine metabolism	Nucleotide metabolism	Metabolism
g13819.t1	K13998	DHFR-TS; dihydrofolate reductase / thymidylate synthase [EC:1.5.1.3 2.1.1.45]	00790 Folate biosynthesis	Metabolism of cofactors and vitamins	Metabolism
g13819.t1	K13998	DHFR-TS; dihydrofolate reductase / thymidylate synthase [EC:1.5.1.3 2.1.1.45]	00670 One carbon pool by folate	Metabolism of cofactors and vitamins	Metabolism
g13820.t1	K01586	lysA; diaminopimelate decarboxylase [EC:4.1.1.20]	01230 Biosynthesis of amino acids	Metabolism	Metabolism
g13820.t1	K01586	lysA; diaminopimelate decarboxylase [EC:4.1.1.20]	00300 Lysine biosynthesis	Amino acid metabolism	Metabolism
g13834.t1	K18649	IMPL2; inositol-phosphate phosphatase / L-galactose 1-phosphate phosphatase / histidinol-phosphatase [EC:3.1.3.25 3.1.3.93 3.1.3.15]	00053 Ascorbate and aldarate metabolism	Carbohydrate metabolism	Metabolism
g13834.t1	K18649	IMPL2; inositol-phosphate phosphatase / L-galactose 1-phosphate phosphatase / histidinol-phosphatase [EC:3.1.3.25 3.1.3.93 3.1.3.15]	01230 Biosynthesis of amino acids	Metabolism	Metabolism
g13834.t1	K18649	IMPL2; inositol-phosphate phosphatase / L-galactose 1-phosphate phosphatase / histidinol-phosphatase [EC:3.1.3.25 3.1.3.93 3.1.3.15]	00562 Inositol phosphate metabolism	Carbohydrate metabolism	Metabolism
g13834.t1	K18649	IMPL2; inositol-phosphate phosphatase / L-galactose 1-phosphate phosphatase / histidinol-phosphatase [EC:3.1.3.25 3.1.3.93 3.1.3.15]	04070 Phosphatidylinositol signaling system	Signal transduction	Environmental Information Processing
g13834.t1	K18649	IMPL2; inositol-phosphate phosphatase / L-galactose 1-phosphate phosphatase / histidinol-phosphatase [EC:3.1.3.25 3.1.3.93 3.1.3.15]	00340 Histidine metabolism	Amino acid metabolism	Metabolism
g13841.t1	K10685	UBLE1B; ubiquitin-like 1-activating enzyme E1 B [EC:6.2.1.45]	04120 Ubiquitin mediated proteolysis	Folding, sorting and degradation	Genetic Information Processing
g13843.t1	K10875	RAD54L; DNA repair and recombination protein RAD54 and RAD54-like protein [EC:3.6.4.-]	03440 Homologous recombination	Replication and repair	Genetic Information Processing
g13847.t1	K01373	CTSF; cathepsin F [EC:3.4.22.41]	04626 Plant-pathogen interaction	Environmental adaptation	Organismal Systems
g1385.t1	K03404	chlD; magnesium chelatase subunit D [EC:6.6.1.1]	00860 Porphyrin and chlorophyll metabolism	Metabolism of cofactors and vitamins	Metabolism
g13874.t1	K01623	ALDO; fructose-bisphosphate aldolase, class I [EC:4.1.2.13]	00010 Glycolysis / Gluconeogenesis	Carbohydrate metabolism	Metabolism
g13874.t1	K01623	ALDO; fructose-bisphosphate aldolase, class I [EC:4.1.2.13]	01200 Carbon metabolism	Metabolism	Metabolism
g13874.t1	K01623	ALDO; fructose-bisphosphate aldolase, class I [EC:4.1.2.13]	00030 Pentose phosphate pathway	Carbohydrate metabolism	Metabolism
g13874.t1	K01623	ALDO; fructose-bisphosphate aldolase, class I [EC:4.1.2.13]	00051 Fructose and mannose metabolism	Carbohydrate metabolism	Metabolism
g13874.t1	K01623	ALDO; fructose-bisphosphate aldolase, class I [EC:4.1.2.13]	00710 Carbon fixation in photosynthetic organisms	Energy metabolism	Metabolism
g13874.t1	K01623	ALDO; fructose-bisphosphate aldolase, class I [EC:4.1.2.13]	01230 Biosynthesis of amino acids	Metabolism	Metabolism
g13877.t1	K03965	NDUFB9; NADH dehydrogenase (ubiquinone) 1 beta subcomplex subunit 9	00190 Oxidative phosphorylation	Energy metabolism	Metabolism
g13880.t1	K14016	UFD1; ubiquitin fusion degradation protein 1	04141 Protein processing in endoplasmic reticulum	Folding, sorting and degradation	Genetic Information Processing
g13889.t1	K02155	ATPeV0C; V-type H+transporting ATPase 16kDa proteolipid subunit	00190 Oxidative phosphorylation	Energy metabolism	Metabolism
g13889.t1	K02155	ATPeV0C; V-type H+transporting ATPase 16kDa proteolipid subunit	04145 Phagosome	Transport and catabolism	Cellular Processes
g1389.t1	K08101	E1.3.7.4; phytochromobilin:ferredoxin oxidoreductase [EC:1.3.7.4]	00860 Porphyrin and chlorophyll metabolism	Metabolism of cofactors and vitamins	Metabolism
g13891.t1	K00011	E1.1.1.21; aldehyde reductase [EC:1.1.1.21]	00051 Fructose and mannose metabolism	Carbohydrate metabolism	Metabolism
g13891.t1	K00011	E1.1.1.21; aldehyde reductase [EC:1.1.1.21]	00561 Glycerolipid metabolism	Lipid metabolism	Metabolism
g13891.t1	K00011	E1.1.1.21; aldehyde reductase [EC:1.1.1.21]	00052 Galactose metabolism	Carbohydrate metabolism	Metabolism
g13891.t1	K00011	E1.1.1.21; aldehyde reductase [EC:1.1.1.21]	00040 Pentose and glucuronate interconversions	Carbohydrate metabolism	Metabolism
g13898.t1	K00764	purF; amidophosphoribosyltransferase [EC:2.4.2.14]	00250 Alanine, aspartate and glutamate metabolism	Amino acid metabolism	Metabolism
g13898.t1	K00764	purF; amidophosphoribosyltransferase [EC:2.4.2.14]	00230 Purine metabolism	Nucleotide metabolism	Metabolism
g13920.t1	K01244	MTN; 5'-methylthioadenosine nucleosidase [EC:3.2.2.16]	00270 Cysteine and methionine metabolism	Amino acid metabolism	Metabolism
g13952.t1	K14297	NUP98; nuclear pore complex protein Nup98-Nup96	03013 RNA transport	Translation	Genetic Information Processing
g13967.t1	K00052	leuB; 3-isopropylmalate dehydrogenase [EC:1.1.1.85]	01230 Biosynthesis of amino acids	Metabolism	Metabolism
g13967.t1	K00052	leuB; 3-isopropylmalate dehydrogenase [EC:1.1.1.85]	00660 C5-Branched dibasic acid metabolism	Carbohydrate metabolism	Metabolism
g13967.t1	K00052	leuB; 3-isopropylmalate dehydrogenase [EC:1.1.1.85]	00290 Valine, leucine and isoleucine biosynthesis	Amino acid metabolism	Metabolism
g13967.t1	K00052	leuB; 3-isopropylmalate dehydrogenase [EC:1.1.1.85]	01210 2-Oxocarboxylic acid metabolism	Metabolism	Metabolism
g13984.t1	K00864	glpK; glycerol kinase [EC:2.7.1.30]	00561 Glycerolipid metabolism	Lipid metabolism	Metabolism
g13984.t1	K00864	glpK; glycerol kinase [EC:2.7.1.30]	04626 Plant-pathogen interaction	Environmental adaptation	Organismal Systems
g13987.t1	K10563	mutM; formamidopyrimidine-DNA glycosylase [EC:3.2.2.23 4.2.99.18]	03410 Base excision repair	Replication and repair	Genetic Information Processing
g13994.t1	K00759	APRT; adenine phosphoribosyltransferase [EC:2.4.2.7]	00230 Purine metabolism	Nucleotide metabolism	Metabolism
g13997.t1	K12856	PRPF8; pre-mRNA-processing factor 8	03040 Spliceosome	Transcription	Genetic Information Processing
g14006.t1	K14490	AHP; histidine-containing phosphotransfer peotein	04075 Plant hormone signal transduction	Signal transduction	Environmental Information Processing
g14017.t1	K12818	DHX8; ATP-dependent RNA helicase DHX8/PRP22 [EC:3.6.4.13]	03040 Spliceosome	Transcription	Genetic Information Processing
g14031.t1	K02639	petF; ferredoxin	00195 Photosynthesis	Energy metabolism	Metabolism
g14055.t1	K10666	RNF5; E3 ubiquitin-protein ligase RNF5 [EC:2.3.2.27]	04141 Protein processing in endoplasmic reticulum	Folding, sorting and degradation	Genetic Information Processing
g14065.t1	K07456	mutS2; DNA mismatch repair protein MutS2	03430 Mismatch repair	Replication and repair	Genetic Information Processing
g1410.t1	K01114	plcC; phospholipase C [EC:3.1.4.3]	00565 Ether lipid metabolism	Lipid metabolism	Metabolism
g1410.t1	K01114	plcC; phospholipase C [EC:3.1.4.3]	00562 Inositol phosphate metabolism	Carbohydrate metabolism	Metabolism
g1410.t1	K01114	plcC; phospholipase C [EC:3.1.4.3]	00564 Glycerophospholipid metabolism	Lipid metabolism	Metabolism
g1412.t1	K13412	CPK; calcium-dependent protein kinase [EC:2.7.11.1]	04626 Plant-pathogen interaction	Environmental adaptation	Organismal Systems
g1413.t1	K01464	DPYS; dihydropyrimidinase [EC:3.5.2.2]	00770 Pantothenate and CoA biosynthesis	Metabolism of cofactors and vitamins	Metabolism
g1413.t1	K01464	DPYS; dihydropyrimidinase [EC:3.5.2.2]	00240 Pyrimidine metabolism	Nucleotide metabolism	Metabolism
g1413.t1	K01464	DPYS; dihydropyrimidinase [EC:3.5.2.2]	00410 beta-Alanine metabolism	Metabolism of other amino acids	Metabolism
g1414.t1	K01464	DPYS; dihydropyrimidinase [EC:3.5.2.2]	00770 Pantothenate and CoA biosynthesis	Metabolism of cofactors and vitamins	Metabolism
g1414.t1	K01464	DPYS; dihydropyrimidinase [EC:3.5.2.2]	00240 Pyrimidine metabolism	Nucleotide metabolism	Metabolism
g1414.t1	K01464	DPYS; dihydropyrimidinase [EC:3.5.2.2]	00410 beta-Alanine metabolism	Metabolism of other amino acids	Metabolism
g14206.t1	K02942	RP-LP1; large subunit ribosomal protein LP1	03010 Ribosome	Translation	Genetic Information Processing
g14213.t1	K08504	BET1; blocked early in transport 1	04130 SNARE interactions in vesicular transport	Folding, sorting and degradation	Genetic Information Processing
g14222.t1	K18880	HCD1; very-long-chain (3R)-3-hydroxyacyl-CoA dehydratase [EC:4.2.1.134]	04626 Plant-pathogen interaction	Environmental adaptation	Organismal Systems
g14222.t1	K18880	HCD1; very-long-chain (3R)-3-hydroxyacyl-CoA dehydratase [EC:4.2.1.134]	00062 Fatty acid elongation	Lipid metabolism	Metabolism
g14245.t1	K06269	PPP1C; serine/threonine-protein phosphatase PP1 catalytic subunit [EC:3.1.3.16]	03015 mRNA surveillance pathway	Translation	Genetic Information Processing
g14254.t1	K12119	CRY2; cryptochrome 2	04712 Circadian rhythm - plant	Environmental adaptation	Organismal Systems
g1427.t1	K03635	MOCS2B; molybdopterin synthase catalytic subunit [EC:2.8.1.12]	00790 Folate biosynthesis	Metabolism of cofactors and vitamins	Metabolism
g1427.t1	K03635	MOCS2B; molybdopterin synthase catalytic subunit [EC:2.8.1.12]	04122 Sulfur relay system	Folding, sorting and degradation	Genetic Information Processing
g14295.t1	K14306	NUP62; nuclear pore complex protein Nup62	03013 RNA transport	Translation	Genetic Information Processing
g1430.t1	K11717	sufS; cysteine desulfurase / selenocysteine lyase [EC:2.8.1.7 4.4.1.16]	00450 Selenocompound metabolism	Metabolism of other amino acids	Metabolism
g14307.t1	K12261	HACL1; 2-hydroxyacyl-CoA lyase 1 [EC:4.1.-.-]	04146 Peroxisome	Transport and catabolism	Cellular Processes
g14311.t1	K03262	EIF5; translation initiation factor 5	03013 RNA transport	Translation	Genetic Information Processing
g14329.t1	K13448	CML; calcium-binding protein CML	04626 Plant-pathogen interaction	Environmental adaptation	Organismal Systems
g14335.t1	K01873	VARS; valyl-tRNA synthetase [EC:6.1.1.9]	00970 Aminoacyl-tRNA biosynthesis	Translation	Genetic Information Processing
g1434.t1	K00919	ispE; 4-diphosphocytidyl-2-C-methyl-D-erythritol kinase [EC:2.7.1.148]	00900 Terpenoid backbone biosynthesis	Metabolism of terpenoids and polyketides	Metabolism
g14340.t1	K10838	XPC; xeroderma pigmentosum group C-complementing protein	03420 Nucleotide excision repair	Replication and repair	Genetic Information Processing
g14344.t1	K19891	GN1_2_3; glucan endo-1,3-beta-glucosidase 1/2/3 [EC:3.2.1.39]	00500 Starch and sucrose metabolism	Carbohydrate metabolism	Metabolism
g14361.t1	K03939	NDUFS6; NADH dehydrogenase (ubiquinone) Fe-S protein 6	00190 Oxidative phosphorylation	Energy metabolism	Metabolism
g14365.t1	K14290	XPO1; exportin-1	03008 Ribosome biogenesis in eukaryotes	Translation	Genetic Information Processing
g14365.t1	K14290	XPO1; exportin-1	03013 RNA transport	Translation	Genetic Information Processing
g14366.t1	K10757	E2.4.1.91; flavonol 3-O-glucosyltransferase [EC:2.4.1.91]	00944 Flavone and flavonol biosynthesis	Biosynthesis of other secondary metabolites	Metabolism
g14370.t1	K03363	CDC20; cell division cycle 20, cofactor of APC complex	04120 Ubiquitin mediated proteolysis	Folding, sorting and degradation	Genetic Information Processing
g14379.t1	K14396	PABPN1; polyadenylate-binding protein 2	03015 mRNA surveillance pathway	Translation	Genetic Information Processing
g14387.t1	K00940	ndk; nucleoside-diphosphate kinase [EC:2.7.4.6]	04016 MAPK signaling pathway - plant	Signal transduction	Environmental Information Processing
g14387.t1	K00940	ndk; nucleoside-diphosphate kinase [EC:2.7.4.6]	00240 Pyrimidine metabolism	Nucleotide metabolism	Metabolism
g14387.t1	K00940	ndk; nucleoside-diphosphate kinase [EC:2.7.4.6]	00230 Purine metabolism	Nucleotide metabolism	Metabolism
g14395.t1	K00850	pfkA; 6-phosphofructokinase 1 [EC:2.7.1.11]	01200 Carbon metabolism	Metabolism	Metabolism
g14395.t1	K00850	pfkA; 6-phosphofructokinase 1 [EC:2.7.1.11]	03018 RNA degradation	Folding, sorting and degradation	Genetic Information Processing
g14395.t1	K00850	pfkA; 6-phosphofructokinase 1 [EC:2.7.1.11]	00010 Glycolysis / Gluconeogenesis	Carbohydrate metabolism	Metabolism
g14395.t1	K00850	pfkA; 6-phosphofructokinase 1 [EC:2.7.1.11]	00052 Galactose metabolism	Carbohydrate metabolism	Metabolism
g14395.t1	K00850	pfkA; 6-phosphofructokinase 1 [EC:2.7.1.11]	00051 Fructose and mannose metabolism	Carbohydrate metabolism	Metabolism
g14395.t1	K00850	pfkA; 6-phosphofructokinase 1 [EC:2.7.1.11]	00030 Pentose phosphate pathway	Carbohydrate metabolism	Metabolism
g14395.t1	K00850	pfkA; 6-phosphofructokinase 1 [EC:2.7.1.11]	01230 Biosynthesis of amino acids	Metabolism	Metabolism
g14397.t1	K14550	UTP10; U3 small nucleolar RNA-associated protein 10	03008 Ribosome biogenesis in eukaryotes	Translation	Genetic Information Processing
g14422.t1	K10636	AMFR; autocrine motility factor receptor [EC:2.3.2.27]	04141 Protein processing in endoplasmic reticulum	Folding, sorting and degradation	Genetic Information Processing
g14423.t1	K01087	otsB; trehalose 6-phosphate phosphatase [EC:3.1.3.12]	00500 Starch and sucrose metabolism	Carbohydrate metabolism	Metabolism
g14424.t1	K01193	INV; beta-fructofuranosidase [EC:3.2.1.26]	00500 Starch and sucrose metabolism	Carbohydrate metabolism	Metabolism
g14424.t1	K01193	INV; beta-fructofuranosidase [EC:3.2.1.26]	00052 Galactose metabolism	Carbohydrate metabolism	Metabolism
g14432.t1	K01179	E3.2.1.4; endoglucanase [EC:3.2.1.4]	00500 Starch and sucrose metabolism	Carbohydrate metabolism	Metabolism
g14445.t1	K00164	OGDH; 2-oxoglutarate dehydrogenase E1 component [EC:1.2.4.2]	00020 Citrate cycle (TCA cycle)	Carbohydrate metabolism	Metabolism
g14445.t1	K00164	OGDH; 2-oxoglutarate dehydrogenase E1 component [EC:1.2.4.2]	00380 Tryptophan metabolism	Amino acid metabolism	Metabolism
g14445.t1	K00164	OGDH; 2-oxoglutarate dehydrogenase E1 component [EC:1.2.4.2]	01200 Carbon metabolism	Metabolism	Metabolism
g14445.t1	K00164	OGDH; 2-oxoglutarate dehydrogenase E1 component [EC:1.2.4.2]	00310 Lysine degradation	Amino acid metabolism	Metabolism
g14459.t1	K03246	EIF3I; translation initiation factor 3 subunit I	03013 RNA transport	Translation	Genetic Information Processing
g14464.t1	K00847	E2.7.1.4; fructokinase [EC:2.7.1.4]	00051 Fructose and mannose metabolism	Carbohydrate metabolism	Metabolism
g14468.t1	K00430	E1.11.1.7; peroxidase [EC:1.11.1.7]	00940 Phenylpropanoid biosynthesis	Biosynthesis of other secondary metabolites	Metabolism
g14479.t1	K14491	ARR-B; two-component response regulator ARR-B family	04075 Plant hormone signal transduction	Signal transduction	Environmental Information Processing
g14503.t1	K12129	PRR7; pseudo-response regulator 7	04712 Circadian rhythm - plant	Environmental adaptation	Organismal Systems
g14512.t1	K01859	E5.5.1.6; chalcone isomerase [EC:5.5.1.6]	00941 Flavonoid biosynthesis	Biosynthesis of other secondary metabolites	Metabolism
g14513.t1	K12843	PRPF3; U4/U6 small nuclear ribonucleoprotein PRP3	03040 Spliceosome	Transcription	Genetic Information Processing
g14520.t1	K02918	RP-L35e; large subunit ribosomal protein L35e	03010 Ribosome	Translation	Genetic Information Processing
g14531.t1	K02717	psbP; photosystem II oxygen-evolving enhancer protein 2	00195 Photosynthesis	Energy metabolism	Metabolism
g14533.t1	K02717	psbP; photosystem II oxygen-evolving enhancer protein 2	00195 Photosynthesis	Energy metabolism	Metabolism
g14534.t1	K12373	HEXA_B; hexosaminidase [EC:3.2.1.52]	00511 Other glycan degradation	Glycan biosynthesis and metabolism	Metabolism
g14534.t1	K12373	HEXA_B; hexosaminidase [EC:3.2.1.52]	00531 Glycosaminoglycan degradation	Glycan biosynthesis and metabolism	Metabolism
g14534.t1	K12373	HEXA_B; hexosaminidase [EC:3.2.1.52]	00604 Glycosphingolipid biosynthesis - ganglio series	Glycan biosynthesis and metabolism	Metabolism
g14534.t1	K12373	HEXA_B; hexosaminidase [EC:3.2.1.52]	00603 Glycosphingolipid biosynthesis - globo and isoglobo series	Glycan biosynthesis and metabolism	Metabolism
g14534.t1	K12373	HEXA_B; hexosaminidase [EC:3.2.1.52]	00520 Amino sugar and nucleotide sugar metabolism	Carbohydrate metabolism	Metabolism
g1455.t1	K12741	HNRNPA1_3; heterogeneous nuclear ribonucleoprotein A1/A3	03040 Spliceosome	Transcription	Genetic Information Processing
g14561.t1	K02957	RP-S15Ae; small subunit ribosomal protein S15Ae	03010 Ribosome	Translation	Genetic Information Processing
g14573.t1	K10258	TER; very-long-chain enoyl-CoA reductase [EC:1.3.1.93]	01212 Fatty acid metabolism	Metabolism	Metabolism
g14573.t1	K10258	TER; very-long-chain enoyl-CoA reductase [EC:1.3.1.93]	00062 Fatty acid elongation	Lipid metabolism	Metabolism
g14573.t1	K10258	TER; very-long-chain enoyl-CoA reductase [EC:1.3.1.93]	01040 Biosynthesis of unsaturated fatty acids	Lipid metabolism	Metabolism
g14575.t1	K00729	ALG5; dolichyl-phosphate beta-glucosyltransferase [EC:2.4.1.117]	00510 N-Glycan biosynthesis	Glycan biosynthesis and metabolism	Metabolism
g1459.t1	K00423	E1.10.3.3; L-ascorbate oxidase [EC:1.10.3.3]	00053 Ascorbate and aldarate metabolism	Carbohydrate metabolism	Metabolism
g14594.t1	K03364	CDH1; cell division cycle 20-like protein 1, cofactor of APC complex	04120 Ubiquitin mediated proteolysis	Folding, sorting and degradation	Genetic Information Processing
g14613.t1	K14497	PP2C; protein phosphatase 2C [EC:3.1.3.16]	04075 Plant hormone signal transduction	Signal transduction	Environmental Information Processing
g14613.t1	K14497	PP2C; protein phosphatase 2C [EC:3.1.3.16]	04016 MAPK signaling pathway - plant	Signal transduction	Environmental Information Processing
g14621.t1	K00966	GMPP; mannose-1-phosphate guanylyltransferase [EC:2.7.7.13]	00520 Amino sugar and nucleotide sugar metabolism	Carbohydrate metabolism	Metabolism
g14621.t1	K00966	GMPP; mannose-1-phosphate guanylyltransferase [EC:2.7.7.13]	00051 Fructose and mannose metabolism	Carbohydrate metabolism	Metabolism
g14623.t1	K12657	ALDH18A1; delta-1-pyrroline-5-carboxylate synthetase [EC:2.7.2.11 1.2.1.41]	01230 Biosynthesis of amino acids	Metabolism	Metabolism
g14623.t1	K12657	ALDH18A1; delta-1-pyrroline-5-carboxylate synthetase [EC:2.7.2.11 1.2.1.41]	00330 Arginine and proline metabolism	Amino acid metabolism	Metabolism
g14627.t1	K07904	RAB11A; Ras-related protein Rab-11A	04144 Endocytosis	Transport and catabolism	Cellular Processes
g14650.t1	K13412	CPK; calcium-dependent protein kinase [EC:2.7.11.1]	04626 Plant-pathogen interaction	Environmental adaptation	Organismal Systems
g14654.t1	K00872	thrB1; homoserine kinase [EC:2.7.1.39]	01230 Biosynthesis of amino acids	Metabolism	Metabolism
g14654.t1	K00872	thrB1; homoserine kinase [EC:2.7.1.39]	00260 Glycine, serine and threonine metabolism	Amino acid metabolism	Metabolism
g1466.t1	K02908	RP-L30e; large subunit ribosomal protein L30e	03010 Ribosome	Translation	Genetic Information Processing
g14661.t1	K00726	MGAT1; alpha-1,3-mannosyl-glycoprotein beta-1,2-N-acetylglucosaminyltransferase [EC:2.4.1.101]	00510 N-Glycan biosynthesis	Glycan biosynthesis and metabolism	Metabolism
g14662.t1	K13600	CAO; chlorophyllide a oxygenase [EC:1.14.13.122]	00860 Porphyrin and chlorophyll metabolism	Metabolism of cofactors and vitamins	Metabolism
g14670.t1	K04523	UBQLN; ubiquilin	04141 Protein processing in endoplasmic reticulum	Folding, sorting and degradation	Genetic Information Processing
g14691.t1	K14500	BSK; BR-signaling kinase [EC:2.7.11.1]	04075 Plant hormone signal transduction	Signal transduction	Environmental Information Processing
g1470.t1	K15095	E1.1.1.208; ()-neomenthol dehydrogenase [EC:1.1.1.208]	00902 Monoterpenoid biosynthesis	Metabolism of terpenoids and polyketides	Metabolism
g14710.t1	K13789	GGPS; geranylgeranyl diphosphate synthase, type II [EC:2.5.1.1 2.5.1.10 2.5.1.29]	00900 Terpenoid backbone biosynthesis	Metabolism of terpenoids and polyketides	Metabolism
g14714.t1	K08242	E2.1.1.143; 24-methylenesterol C-methyltransferase [EC:2.1.1.143]	00100 Steroid biosynthesis	Lipid metabolism	Metabolism
g14722.t1	K02147	ATPeV1B; V-type H+transporting ATPase subunit B	04145 Phagosome	Transport and catabolism	Cellular Processes
g14722.t1	K02147	ATPeV1B; V-type H+transporting ATPase subunit B	00190 Oxidative phosphorylation	Energy metabolism	Metabolism
g14758.t1	K01426	E3.5.1.4; amidase [EC:3.5.1.4]	00330 Arginine and proline metabolism	Amino acid metabolism	Metabolism
g14758.t1	K01426	E3.5.1.4; amidase [EC:3.5.1.4]	00380 Tryptophan metabolism	Amino acid metabolism	Metabolism
g14758.t1	K01426	E3.5.1.4; amidase [EC:3.5.1.4]	00360 Phenylalanine metabolism	Amino acid metabolism	Metabolism
g1478.t1	K15376	GPHN; gephyrin [EC:2.10.1.1 2.7.7.75]	00790 Folate biosynthesis	Metabolism of cofactors and vitamins	Metabolism
g1479.t1	K00549	metE; 5-methyltetrahydropteroyltriglutamate--homocysteine methyltransferase [EC:2.1.1.14]	00450 Selenocompound metabolism	Metabolism of other amino acids	Metabolism
g1479.t1	K00549	metE; 5-methyltetrahydropteroyltriglutamate--homocysteine methyltransferase [EC:2.1.1.14]	01230 Biosynthesis of amino acids	Metabolism	Metabolism
g14802.t1	K02906	RP-L3; large subunit ribosomal protein L3	03010 Ribosome	Translation	Genetic Information Processing
g1481.t1	K09842	AAO3; abscisic-aldehyde oxidase [EC:1.2.3.14]	00906 Carotenoid biosynthesis	Metabolism of terpenoids and polyketides	Metabolism
g14845.t1	K02881	RP-L18; large subunit ribosomal protein L18	03010 Ribosome	Translation	Genetic Information Processing
g14870.t1	K00011	E1.1.1.21; aldehyde reductase [EC:1.1.1.21]	00051 Fructose and mannose metabolism	Carbohydrate metabolism	Metabolism
g14870.t1	K00011	E1.1.1.21; aldehyde reductase [EC:1.1.1.21]	00561 Glycerolipid metabolism	Lipid metabolism	Metabolism
g14870.t1	K00011	E1.1.1.21; aldehyde reductase [EC:1.1.1.21]	00052 Galactose metabolism	Carbohydrate metabolism	Metabolism
g14870.t1	K00011	E1.1.1.21; aldehyde reductase [EC:1.1.1.21]	00040 Pentose and glucuronate interconversions	Carbohydrate metabolism	Metabolism
g14921.t1	K13249	SSR1; translocon-associated protein subunit alpha	04141 Protein processing in endoplasmic reticulum	Folding, sorting and degradation	Genetic Information Processing
g14922.t1	K14311	NUP188; nuclear pore complex protein Nup188	03013 RNA transport	Translation	Genetic Information Processing
g14925.t1	K01426	E3.5.1.4; amidase [EC:3.5.1.4]	00330 Arginine and proline metabolism	Amino acid metabolism	Metabolism
g1497.t1	K09503	DNAJA2; DnaJ homolog subfamily A member 2	04141 Protein processing in endoplasmic reticulum	Folding, sorting and degradation	Genetic Information Processing
g14978.t1	K00615	E2.2.1.1; transketolase [EC:2.2.1.1]	01200 Carbon metabolism	Metabolism	Metabolism
g14978.t1	K00615	E2.2.1.1; transketolase [EC:2.2.1.1]	01230 Biosynthesis of amino acids	Metabolism	Metabolism
g14978.t1	K00615	E2.2.1.1; transketolase [EC:2.2.1.1]	00030 Pentose phosphate pathway	Carbohydrate metabolism	Metabolism
g14978.t1	K00615	E2.2.1.1; transketolase [EC:2.2.1.1]	00710 Carbon fixation in photosynthetic organisms	Energy metabolism	Metabolism
g14978.t1	K00615	E2.2.1.1; transketolase [EC:2.2.1.1]	01051 Biosynthesis of ansamycins	Metabolism of terpenoids and polyketides	Metabolism
g14981.t1	K01476	E3.5.3.1; arginase [EC:3.5.3.1]	01230 Biosynthesis of amino acids	Metabolism	Metabolism
g14981.t1	K01476	E3.5.3.1; arginase [EC:3.5.3.1]	00220 Arginine biosynthesis	Amino acid metabolism	Metabolism
g14981.t1	K01476	E3.5.3.1; arginase [EC:3.5.3.1]	00330 Arginine and proline metabolism	Amino acid metabolism	Metabolism
g14993.t1	K12194	CHMP4; charged multivesicular body protein 4	04144 Endocytosis	Transport and catabolism	Cellular Processes
g15002.t1	K10885	XRCC5; ATP-dependent DNA helicase 2 subunit 2	03450 Non-homologous end-joining	Replication and repair	Genetic Information Processing
g15010.t1	K18442	ARFGEF; brefeldin A-inhibited guanine nucleotide-exchange protein	04144 Endocytosis	Transport and catabolism	Cellular Processes
g15011.t1	K01714	dapA; 4-hydroxy-tetrahydrodipicolinate synthase [EC:4.3.3.7]	01230 Biosynthesis of amino acids	Metabolism	Metabolism
g15011.t1	K01714	dapA; 4-hydroxy-tetrahydrodipicolinate synthase [EC:4.3.3.7]	00261 Monobactam biosynthesis	Biosynthesis of other secondary metabolites	Metabolism
g15011.t1	K01714	dapA; 4-hydroxy-tetrahydrodipicolinate synthase [EC:4.3.3.7]	00300 Lysine biosynthesis	Amino acid metabolism	Metabolism
g15037.t1	K05282	E1.14.11.12; gibberellin 20-oxidase [EC:1.14.11.12]	00904 Diterpenoid biosynthesis	Metabolism of terpenoids and polyketides	Metabolism
g15039.t1	K14324	SAP18; histone deacetylase complex subunit SAP18	03013 RNA transport	Translation	Genetic Information Processing
g15039.t1	K14324	SAP18; histone deacetylase complex subunit SAP18	03015 mRNA surveillance pathway	Translation	Genetic Information Processing
g15044.t1	K13510	LPCAT1_2; lysophosphatidylcholine acyltransferase / lyso-PAF acetyltransferase [EC:2.3.1.23 2.3.1.67]	00565 Ether lipid metabolism	Lipid metabolism	Metabolism
g15044.t1	K13510	LPCAT1_2; lysophosphatidylcholine acyltransferase / lyso-PAF acetyltransferase [EC:2.3.1.23 2.3.1.67]	00564 Glycerophospholipid metabolism	Lipid metabolism	Metabolism
g15053.t1	K01115	PLD1_2; phospholipase D1/2 [EC:3.1.4.4]	04144 Endocytosis	Transport and catabolism	Cellular Processes
g15053.t1	K01115	PLD1_2; phospholipase D1/2 [EC:3.1.4.4]	00564 Glycerophospholipid metabolism	Lipid metabolism	Metabolism
g15053.t1	K01115	PLD1_2; phospholipase D1/2 [EC:3.1.4.4]	00565 Ether lipid metabolism	Lipid metabolism	Metabolism
g15056.t1	K12161	URM1; ubiquitin related modifier 1	04122 Sulfur relay system	Folding, sorting and degradation	Genetic Information Processing
g15058.t1	K12189	VPS25; ESCRT-II complex subunit VPS25	04144 Endocytosis	Transport and catabolism	Cellular Processes
g15059.t1	K00938	E2.7.4.2; phosphomevalonate kinase [EC:2.7.4.2]	00900 Terpenoid backbone biosynthesis	Metabolism of terpenoids and polyketides	Metabolism
g15062.t1	K03039	PSMD13; 26S proteasome regulatory subunit N9	03050 Proteasome	Folding, sorting and degradation	Genetic Information Processing
g15067.t1	K13457	RPM1; disease resistance protein RPM1	04626 Plant-pathogen interaction	Environmental adaptation	Organismal Systems
g15076.t1	K00855	PRK; phosphoribulokinase [EC:2.7.1.19]	00710 Carbon fixation in photosynthetic organisms	Energy metabolism	Metabolism
g15076.t1	K00855	PRK; phosphoribulokinase [EC:2.7.1.19]	01200 Carbon metabolism	Metabolism	Metabolism
g15107.t1	K00430	E1.11.1.7; peroxidase [EC:1.11.1.7]	00940 Phenylpropanoid biosynthesis	Biosynthesis of other secondary metabolites	Metabolism
g15123.t1	K03134	TAF10; transcription initiation factor TFIID subunit 10	03022 Basal transcription factors	Transcription	Genetic Information Processing
g15139.t1	K19893	GN5_6; glucan endo-1,3-beta-glucosidase 5/6 [EC:3.2.1.39]	00500 Starch and sucrose metabolism	Carbohydrate metabolism	Metabolism
g15149.t1	K20659	LUS; lupeol synthase [EC:5.4.99.41]	00909 Sesquiterpenoid and triterpenoid biosynthesis	Metabolism of terpenoids and polyketides	Metabolism
g15155.t1	K01853	CAS1; cycloartenol synthase [EC:5.4.99.8]	00100 Steroid biosynthesis	Lipid metabolism	Metabolism
g15164.t1	K01853	CAS1; cycloartenol synthase [EC:5.4.99.8]	00100 Steroid biosynthesis	Lipid metabolism	Metabolism
g15169.t1	K14554	UTP21; U3 small nucleolar RNA-associated protein 21	03008 Ribosome biogenesis in eukaryotes	Translation	Genetic Information Processing
g15179.t1	K01961	accC; acetyl-CoA carboxylase, biotin carboxylase subunit [EC:6.4.1.2 6.3.4.14]	01212 Fatty acid metabolism	Metabolism	Metabolism
g15179.t1	K01961	accC; acetyl-CoA carboxylase, biotin carboxylase subunit [EC:6.4.1.2 6.3.4.14]	00061 Fatty acid biosynthesis	Lipid metabolism	Metabolism
g15179.t1	K01961	accC; acetyl-CoA carboxylase, biotin carboxylase subunit [EC:6.4.1.2 6.3.4.14]	01200 Carbon metabolism	Metabolism	Metabolism
g15179.t1	K01961	accC; acetyl-CoA carboxylase, biotin carboxylase subunit [EC:6.4.1.2 6.3.4.14]	00620 Pyruvate metabolism	Carbohydrate metabolism	Metabolism
g15179.t1	K01961	accC; acetyl-CoA carboxylase, biotin carboxylase subunit [EC:6.4.1.2 6.3.4.14]	00640 Propanoate metabolism	Carbohydrate metabolism	Metabolism
g15187.t1	K02865	RP-L10Ae; large subunit ribosomal protein L10Ae	03010 Ribosome	Translation	Genetic Information Processing
g15188.t1	K02865	RP-L10Ae; large subunit ribosomal protein L10Ae	03010 Ribosome	Translation	Genetic Information Processing
g15193.t1	K00967	PCYT2; ethanolamine-phosphate cytidylyltransferase [EC:2.7.7.14]	00564 Glycerophospholipid metabolism	Lipid metabolism	Metabolism
g15193.t1	K00967	PCYT2; ethanolamine-phosphate cytidylyltransferase [EC:2.7.7.14]	00440 Phosphonate and phosphinate metabolism	Metabolism of other amino acids	Metabolism
g15194.t1	K01214	ISA; isoamylase [EC:3.2.1.68]	00500 Starch and sucrose metabolism	Carbohydrate metabolism	Metabolism
g15195.t1	K18677	GALAK; galacturonokinase [EC:2.7.1.44]	00520 Amino sugar and nucleotide sugar metabolism	Carbohydrate metabolism	Metabolism
g15197.t1	K03238	EIF2S2; translation initiation factor 2 subunit 2	03013 RNA transport	Translation	Genetic Information Processing
g1522.t1	K12581	CNOT7_8; CCR4-NOT transcription complex subunit 7/8	03018 RNA degradation	Folding, sorting and degradation	Genetic Information Processing
g1528.t1	K13035	NIT4; beta-cyano-L-alanine hydratase/nitrilase [EC:3.5.5.4 4.2.1.65]	00460 Cyanoamino acid metabolism	Metabolism of other amino acids	Metabolism
g15286.t1	K14497	PP2C; protein phosphatase 2C [EC:3.1.3.16]	04075 Plant hormone signal transduction	Signal transduction	Environmental Information Processing
g15286.t1	K14497	PP2C; protein phosphatase 2C [EC:3.1.3.16]	04016 MAPK signaling pathway - plant	Signal transduction	Environmental Information Processing
g15309.t1	K14496	PYL; abscisic acid receptor PYR/PYL family	04016 MAPK signaling pathway - plant	Signal transduction	Environmental Information Processing
g15309.t1	K14496	PYL; abscisic acid receptor PYR/PYL family	04075 Plant hormone signal transduction	Signal transduction	Environmental Information Processing
g15314.t1	K02933	RP-L6; large subunit ribosomal protein L6	03010 Ribosome	Translation	Genetic Information Processing
g15320.t1	K20776	BABAM; BRISC and BRCA1-A complex member 1	03440 Homologous recombination	Replication and repair	Genetic Information Processing
g15341.t1	K01867	WARS; tryptophanyl-tRNA synthetase [EC:6.1.1.2]	00970 Aminoacyl-tRNA biosynthesis	Translation	Genetic Information Processing
g1540.t1	K00430	E1.11.1.7; peroxidase [EC:1.11.1.7]	00940 Phenylpropanoid biosynthesis	Biosynthesis of other secondary metabolites	Metabolism
g15404.t1	K03030	PSMD14; 26S proteasome regulatory subunit N11	03050 Proteasome	Folding, sorting and degradation	Genetic Information Processing
g15418.t1	K14499	BKI1; BRI1 kinase inhibitor 1	04075 Plant hormone signal transduction	Signal transduction	Environmental Information Processing
g15420.t1	K15728	LPIN; phosphatidate phosphatase LPIN [EC:3.1.3.4]	00561 Glycerolipid metabolism	Lipid metabolism	Metabolism
g15420.t1	K15728	LPIN; phosphatidate phosphatase LPIN [EC:3.1.3.4]	00564 Glycerophospholipid metabolism	Lipid metabolism	Metabolism
g1543.t1	K12251	aguB; N-carbamoylputrescine amidase [EC:3.5.1.53]	00330 Arginine and proline metabolism	Amino acid metabolism	Metabolism
g15430.t1	K08911	LHCA5; light-harvesting complex I chlorophyll a/b binding protein 5	00196 Photosynthesis - antenna proteins	Energy metabolism	Metabolism
g15433.t1	K09843	E1.14.13.93; ()-abscisic acid 8'-hydroxylase [EC:1.14.13.93]	00906 Carotenoid biosynthesis	Metabolism of terpenoids and polyketides	Metabolism
g15454.t1	K13126	PABPC; polyadenylate-binding protein	03015 mRNA surveillance pathway	Translation	Genetic Information Processing
g15454.t1	K13126	PABPC; polyadenylate-binding protein	03018 RNA degradation	Folding, sorting and degradation	Genetic Information Processing
g15454.t1	K13126	PABPC; polyadenylate-binding protein	03013 RNA transport	Translation	Genetic Information Processing
g15458.t1	K10577	UBE2I; ubiquitin-conjugating enzyme E2 I	04120 Ubiquitin mediated proteolysis	Folding, sorting and degradation	Genetic Information Processing
g15458.t1	K10577	UBE2I; ubiquitin-conjugating enzyme E2 I	03013 RNA transport	Translation	Genetic Information Processing
g15468.t1	K14505	CYCD3; cyclin D3, plant	04075 Plant hormone signal transduction	Signal transduction	Environmental Information Processing
g1547.t1	K02865	RP-L10Ae; large subunit ribosomal protein L10Ae	03010 Ribosome	Translation	Genetic Information Processing
g15483.t1	K13484	TTHL; 5-hydroxyisourate hydrolase / 2-oxo-4-hydroxy-4-carboxy-5-ureidoimidazoline decarboxylase [EC:3.5.2.17 4.1.1.97]	00230 Purine metabolism	Nucleotide metabolism	Metabolism
g15487.t1	K02930	RP-L4e; large subunit ribosomal protein L4e	03010 Ribosome	Translation	Genetic Information Processing
g15497.t1	K02183	CALM; calmodulin	04016 MAPK signaling pathway - plant	Signal transduction	Environmental Information Processing
g15497.t1	K02183	CALM; calmodulin	04070 Phosphatidylinositol signaling system	Signal transduction	Environmental Information Processing
g15497.t1	K02183	CALM; calmodulin	04626 Plant-pathogen interaction	Environmental adaptation	Organismal Systems
g15503.t1	K01739	metB; cystathionine gamma-synthase [EC:2.5.1.48]	01230 Biosynthesis of amino acids	Metabolism	Metabolism
g15503.t1	K01739	metB; cystathionine gamma-synthase [EC:2.5.1.48]	00270 Cysteine and methionine metabolism	Amino acid metabolism	Metabolism
g15503.t1	K01739	metB; cystathionine gamma-synthase [EC:2.5.1.48]	00450 Selenocompound metabolism	Metabolism of other amino acids	Metabolism
g15503.t1	K01739	metB; cystathionine gamma-synthase [EC:2.5.1.48]	00920 Sulfur metabolism	Energy metabolism	Metabolism
g15528.t1	K10597	UBE4B; ubiquitin conjugation factor E4 B [EC:2.3.2.27]	04141 Protein processing in endoplasmic reticulum	Folding, sorting and degradation	Genetic Information Processing
g15528.t1	K10597	UBE4B; ubiquitin conjugation factor E4 B [EC:2.3.2.27]	04120 Ubiquitin mediated proteolysis	Folding, sorting and degradation	Genetic Information Processing
g1553.t1	K10798	PARP; poly [ADP-ribose] polymerase [EC:2.4.2.30]	03410 Base excision repair	Replication and repair	Genetic Information Processing
g15540.t1	K02966	RP-S19e; small subunit ribosomal protein S19e	03010 Ribosome	Translation	Genetic Information Processing
g1556.t1	K12196	VPS4; vacuolar protein-sorting-associated protein 4	04144 Endocytosis	Transport and catabolism	Cellular Processes
g15574.t1	K09590	CYP85A1; brassinosteroid-6-oxidase 1 [EC:1.14.-.-]	00905 Brassinosteroid biosynthesis	Metabolism of terpenoids and polyketides	Metabolism
g15576.t1	K13379	RGP; reversibly glycosylated polypeptide / UDP-arabinopyranose mutase [EC:2.4.1.- 5.4.99.30]	00520 Amino sugar and nucleotide sugar metabolism	Carbohydrate metabolism	Metabolism
g15604.t1	K13800	CMPK1; UMP-CMP kinase [EC:2.7.4.- 2.7.4.14]	00240 Pyrimidine metabolism	Nucleotide metabolism	Metabolism
g15612.t1	K00033	PGD; 6-phosphogluconate dehydrogenase [EC:1.1.1.44 1.1.1.343]	00480 Glutathione metabolism	Metabolism of other amino acids	Metabolism
g15612.t1	K00033	PGD; 6-phosphogluconate dehydrogenase [EC:1.1.1.44 1.1.1.343]	00030 Pentose phosphate pathway	Carbohydrate metabolism	Metabolism
g15615.t1	K12135	CO; zinc finger protein CONSTANS	04712 Circadian rhythm - plant	Environmental adaptation	Organismal Systems
g15619.t1	K14545	RRP7; ribosomal RNA-processing protein 7	03008 Ribosome biogenesis in eukaryotes	Translation	Genetic Information Processing
g1562.t1	K13356	FAR; alcohol-forming fatty acyl-CoA reductase [EC:1.2.1.84]	00073 Cutin, suberine and wax biosynthesis	Lipid metabolism	Metabolism
g1562.t1	K13356	FAR; alcohol-forming fatty acyl-CoA reductase [EC:1.2.1.84]	04146 Peroxisome	Transport and catabolism	Cellular Processes
g1563.t1	K18213	PRORP; proteinaceous RNase P [EC:3.1.26.5]	03013 RNA transport	Translation	Genetic Information Processing
g15635.t1	K10525	AOC; allene oxide cyclase [EC:5.3.99.6]	00592 alpha-Linolenic acid metabolism	Lipid metabolism	Metabolism
g15644.t1	K10717	CYP735A; cytokinin trans-hydroxylase	00908 Zeatin biosynthesis	Metabolism of terpenoids and polyketides	Metabolism
g15652.t1	K01809	manA; mannose-6-phosphate isomerase [EC:5.3.1.8]	00520 Amino sugar and nucleotide sugar metabolism	Carbohydrate metabolism	Metabolism
g15652.t1	K01809	manA; mannose-6-phosphate isomerase [EC:5.3.1.8]	00051 Fructose and mannose metabolism	Carbohydrate metabolism	Metabolism
g15667.t1	K01488	add; adenosine deaminase [EC:3.5.4.4]	00230 Purine metabolism	Nucleotide metabolism	Metabolism
g1568.t1	K02943	RP-LP2; large subunit ribosomal protein LP2	03010 Ribosome	Translation	Genetic Information Processing
g15698.t1	K13412	CPK; calcium-dependent protein kinase [EC:2.7.11.1]	04626 Plant-pathogen interaction	Environmental adaptation	Organismal Systems
g15721.t1	K05907	APR; adenylyl-sulfate reductase (glutathione) [EC:1.8.4.9]	00920 Sulfur metabolism	Energy metabolism	Metabolism
g15722.t1	K19891	GN1_2_3; glucan endo-1,3-beta-glucosidase 1/2/3 [EC:3.2.1.39]	00500 Starch and sucrose metabolism	Carbohydrate metabolism	Metabolism
g15730.t1	K14557	UTP6; U3 small nucleolar RNA-associated protein 6	03008 Ribosome biogenesis in eukaryotes	Translation	Genetic Information Processing
g15733.t1	K13347	PXMP2; peroxisomal membrane protein 2	04146 Peroxisome	Transport and catabolism	Cellular Processes
g15751.t1	K02926	RP-L4; large subunit ribosomal protein L4	03010 Ribosome	Translation	Genetic Information Processing
g15760.t1	K00895	pfp; diphosphate-dependent phosphofructokinase [EC:2.7.1.90]	00051 Fructose and mannose metabolism	Carbohydrate metabolism	Metabolism
g15760.t1	K00895	pfp; diphosphate-dependent phosphofructokinase [EC:2.7.1.90]	00010 Glycolysis / Gluconeogenesis	Carbohydrate metabolism	Metabolism
g15760.t1	K00895	pfp; diphosphate-dependent phosphofructokinase [EC:2.7.1.90]	00030 Pentose phosphate pathway	Carbohydrate metabolism	Metabolism
g15776.t1	K12483	EHD1; EH domain-containing protein 1	04144 Endocytosis	Transport and catabolism	Cellular Processes
g15778.t1	K11147	DHRS4; dehydrogenase/reductase SDR family member 4 [EC:1.1.-.-]	04146 Peroxisome	Transport and catabolism	Cellular Processes
g15794.t1	K04711	ACER3; dihydroceramidase [EC:3.5.1.-]	00600 Sphingolipid metabolism	Lipid metabolism	Metabolism
g15795.t1	K00981	E2.7.7.41; phosphatidate cytidylyltransferase [EC:2.7.7.41]	04070 Phosphatidylinositol signaling system	Signal transduction	Environmental Information Processing
g15795.t1	K00981	E2.7.7.41; phosphatidate cytidylyltransferase [EC:2.7.7.41]	00564 Glycerophospholipid metabolism	Lipid metabolism	Metabolism
g1580.t1	K00791	miaA; tRNA dimethylallyltransferase [EC:2.5.1.75]	00908 Zeatin biosynthesis	Metabolism of terpenoids and polyketides	Metabolism
g15801.t1	K01555	FAH; fumarylacetoacetase [EC:3.7.1.2]	00350 Tyrosine metabolism	Amino acid metabolism	Metabolism
g1583.t1	K15634	gpmB; probable phosphoglycerate mutase [EC:5.4.2.12]	01200 Carbon metabolism	Metabolism	Metabolism
g1583.t1	K15634	gpmB; probable phosphoglycerate mutase [EC:5.4.2.12]	01230 Biosynthesis of amino acids	Metabolism	Metabolism
g1583.t1	K15634	gpmB; probable phosphoglycerate mutase [EC:5.4.2.12]	00260 Glycine, serine and threonine metabolism	Amino acid metabolism	Metabolism
g15836.t1	K14496	PYL; abscisic acid receptor PYR/PYL family	04016 MAPK signaling pathway - plant	Signal transduction	Environmental Information Processing
g15836.t1	K14496	PYL; abscisic acid receptor PYR/PYL family	04075 Plant hormone signal transduction	Signal transduction	Environmental Information Processing
g15846.t1	K05283	PIGW; phosphatidylinositol glycan, class W [EC:2.3.-.-]	00563 Glycosylphosphatidylinositol(GPI)-anchor biosynthesis	Glycan biosynthesis and metabolism	Metabolism
g1585.t1	K05359	ADT; arogenate/prephenate dehydratase [EC:4.2.1.91 4.2.1.51]	01230 Biosynthesis of amino acids	Metabolism	Metabolism
g1585.t1	K05359	ADT; arogenate/prephenate dehydratase [EC:4.2.1.91 4.2.1.51]	00400 Phenylalanine, tyrosine and tryptophan biosynthesis	Amino acid metabolism	Metabolism
g15851.t1	K00913	ITPK1; inositol-1,3,4-trisphosphate 5/6-kinase / inositol-tetrakisphosphate 1-kinase [EC:2.7.1.159 2.7.1.134]	04070 Phosphatidylinositol signaling system	Signal transduction	Environmental Information Processing
g15851.t1	K00913	ITPK1; inositol-1,3,4-trisphosphate 5/6-kinase / inositol-tetrakisphosphate 1-kinase [EC:2.7.1.159 2.7.1.134]	00562 Inositol phosphate metabolism	Carbohydrate metabolism	Metabolism
g15861.t1	K07541	PIGX; phosphatidylinositol glycan, class X	00563 Glycosylphosphatidylinositol(GPI)-anchor biosynthesis	Glycan biosynthesis and metabolism	Metabolism
g15876.t1	K00630	ATS1; glycerol-3-phosphate O-acyltransferase [EC:2.3.1.15]	00561 Glycerolipid metabolism	Lipid metabolism	Metabolism
g15876.t1	K00630	ATS1; glycerol-3-phosphate O-acyltransferase [EC:2.3.1.15]	00564 Glycerophospholipid metabolism	Lipid metabolism	Metabolism
g15894.t1	K03110	ftsY; fused signal recognition particle receptor	03060 Protein export	Folding, sorting and degradation	Genetic Information Processing
g15899.t1	K09480	DGD; digalactosyldiacylglycerol synthase [EC:2.4.1.241]	00561 Glycerolipid metabolism	Lipid metabolism	Metabolism
g15902.t1	K17497	PMM; phosphomannomutase [EC:5.4.2.8]	00520 Amino sugar and nucleotide sugar metabolism	Carbohydrate metabolism	Metabolism
g15902.t1	K17497	PMM; phosphomannomutase [EC:5.4.2.8]	00051 Fructose and mannose metabolism	Carbohydrate metabolism	Metabolism
g15907.t1	K14397	NUDT21; cleavage and polyadenylation specificity factor subunit 5	03015 mRNA surveillance pathway	Translation	Genetic Information Processing
g15908.t1	K12614	DDX6; ATP-dependent RNA helicase DDX6/DHH1 [EC:3.6.4.13]	03018 RNA degradation	Folding, sorting and degradation	Genetic Information Processing
g15912.t1	K13667	RUMI; protein glucosyltransferase [EC:2.4.1.-]	00514 Other types of O-glycan biosynthesis	Glycan biosynthesis and metabolism	Metabolism
g15919.t1	K14500	BSK; BR-signaling kinase [EC:2.7.11.1]	04075 Plant hormone signal transduction	Signal transduction	Environmental Information Processing
g15923.t1	K01068	ACOT1_2_4; acyl-coenzyme A thioesterase 1/2/4 [EC:3.1.2.2]	01040 Biosynthesis of unsaturated fatty acids	Lipid metabolism	Metabolism
g15923.t1	K01068	ACOT1_2_4; acyl-coenzyme A thioesterase 1/2/4 [EC:3.1.2.2]	00062 Fatty acid elongation	Lipid metabolism	Metabolism
g15945.t1	K08506	SYP7; syntaxin of plants SYP7	04130 SNARE interactions in vesicular transport	Folding, sorting and degradation	Genetic Information Processing
g15957.t1	K06013	STE24; STE24 endopeptidase [EC:3.4.24.84]	00900 Terpenoid backbone biosynthesis	Metabolism of terpenoids and polyketides	Metabolism
g1596.t1	K11824	AP2A; AP-2 complex subunit alpha	04144 Endocytosis	Transport and catabolism	Cellular Processes
g1598.t1	K12449	AXS; UDP-apiose/xylose synthase	00520 Amino sugar and nucleotide sugar metabolism	Carbohydrate metabolism	Metabolism
g16014.t1	K15404	K15404; aldehyde decarbonylase [EC:4.1.99.5]	00073 Cutin, suberine and wax biosynthesis	Lipid metabolism	Metabolism
g16052.t1	K05284	PIGM; phosphatidylinositol glycan, class M [EC:2.4.1.-]	00563 Glycosylphosphatidylinositol(GPI)-anchor biosynthesis	Glycan biosynthesis and metabolism	Metabolism
g16068.t1	K10886	XRCC4; DNA-repair protein XRCC4	03450 Non-homologous end-joining	Replication and repair	Genetic Information Processing
g16079.t1	K03849	ALG8; alpha-1,3-glucosyltransferase [EC:2.4.1.265]	00510 N-Glycan biosynthesis	Glycan biosynthesis and metabolism	Metabolism
g16105.t1	K10570	ERCC8; DNA excision repair protein ERCC-8	03420 Nucleotide excision repair	Replication and repair	Genetic Information Processing
g16105.t1	K10570	ERCC8; DNA excision repair protein ERCC-8	04120 Ubiquitin mediated proteolysis	Folding, sorting and degradation	Genetic Information Processing
g16120.t1	K00854	xylB; xylulokinase [EC:2.7.1.17]	00040 Pentose and glucuronate interconversions	Carbohydrate metabolism	Metabolism
g16121.t1	K07374	TUBA; tubulin alpha	04145 Phagosome	Transport and catabolism	Cellular Processes
g16135.t1	K00430	E1.11.1.7; peroxidase [EC:1.11.1.7]	00940 Phenylpropanoid biosynthesis	Biosynthesis of other secondary metabolites	Metabolism
g16139.t1	K02936	RP-L7Ae; large subunit ribosomal protein L7Ae	03010 Ribosome	Translation	Genetic Information Processing
g1615.t1	K10879	XRCC2; DNA-repair protein XRCC2	03440 Homologous recombination	Replication and repair	Genetic Information Processing
g16150.t1	K13430	PBS1; serine/threonine-protein kinase PBS1 [EC:2.7.11.1]	04626 Plant-pathogen interaction	Environmental adaptation	Organismal Systems
g16161.t1	K02148	ATPeV1C; V-type H+transporting ATPase subunit C	00190 Oxidative phosphorylation	Energy metabolism	Metabolism
g16161.t1	K02148	ATPeV1C; V-type H+transporting ATPase subunit C	04145 Phagosome	Transport and catabolism	Cellular Processes
g16173.t1	K01231	MAN2; alpha-mannosidase II [EC:3.2.1.114]	00510 N-Glycan biosynthesis	Glycan biosynthesis and metabolism	Metabolism
g1619.t1	K10144	RCHY1; RING finger and CHY zinc finger domain-containing protein 1 [EC:2.3.2.27]	04120 Ubiquitin mediated proteolysis	Folding, sorting and degradation	Genetic Information Processing
g16219.t1	K05391	CNGF; cyclic nucleotide gated channel, other eukaryote	04626 Plant-pathogen interaction	Environmental adaptation	Organismal Systems
g16224.t1	K07466	RFA1; replication factor A1	03430 Mismatch repair	Replication and repair	Genetic Information Processing
g16224.t1	K07466	RFA1; replication factor A1	03420 Nucleotide excision repair	Replication and repair	Genetic Information Processing
g16224.t1	K07466	RFA1; replication factor A1	03030 DNA replication	Replication and repair	Genetic Information Processing
g16224.t1	K07466	RFA1; replication factor A1	03440 Homologous recombination	Replication and repair	Genetic Information Processing
g16232.t1	K02935	RP-L7; large subunit ribosomal protein L7/L12	03010 Ribosome	Translation	Genetic Information Processing
g16233.t1	K08232	E1.6.5.4; monodehydroascorbate reductase (NADH) [EC:1.6.5.4]	00053 Ascorbate and aldarate metabolism	Carbohydrate metabolism	Metabolism
g16240.t1	K00031	IDH1; isocitrate dehydrogenase [EC:1.1.1.42]	04146 Peroxisome	Transport and catabolism	Cellular Processes
g16240.t1	K00031	IDH1; isocitrate dehydrogenase [EC:1.1.1.42]	01200 Carbon metabolism	Metabolism	Metabolism
g16240.t1	K00031	IDH1; isocitrate dehydrogenase [EC:1.1.1.42]	00020 Citrate cycle (TCA cycle)	Carbohydrate metabolism	Metabolism
g16240.t1	K00031	IDH1; isocitrate dehydrogenase [EC:1.1.1.42]	01210 2-Oxocarboxylic acid metabolism	Metabolism	Metabolism
g16240.t1	K00031	IDH1; isocitrate dehydrogenase [EC:1.1.1.42]	00480 Glutathione metabolism	Metabolism of other amino acids	Metabolism
g16240.t1	K00031	IDH1; isocitrate dehydrogenase [EC:1.1.1.42]	01230 Biosynthesis of amino acids	Metabolism	Metabolism
g16241.t1	K00962	pnp; polyribonucleotide nucleotidyltransferase [EC:2.7.7.8]	00240 Pyrimidine metabolism	Nucleotide metabolism	Metabolism
g16241.t1	K00962	pnp; polyribonucleotide nucleotidyltransferase [EC:2.7.7.8]	03018 RNA degradation	Folding, sorting and degradation	Genetic Information Processing
g16241.t1	K00962	pnp; polyribonucleotide nucleotidyltransferase [EC:2.7.7.8]	00230 Purine metabolism	Nucleotide metabolism	Metabolism
g16270.t1	K00588	E2.1.1.104; caffeoyl-CoA O-methyltransferase [EC:2.1.1.104]	00941 Flavonoid biosynthesis	Biosynthesis of other secondary metabolites	Metabolism
g16270.t1	K00588	E2.1.1.104; caffeoyl-CoA O-methyltransferase [EC:2.1.1.104]	00940 Phenylpropanoid biosynthesis	Biosynthesis of other secondary metabolites	Metabolism
g16270.t1	K00588	E2.1.1.104; caffeoyl-CoA O-methyltransferase [EC:2.1.1.104]	00360 Phenylalanine metabolism	Amino acid metabolism	Metabolism
g16270.t1	K00588	E2.1.1.104; caffeoyl-CoA O-methyltransferase [EC:2.1.1.104]	00945 Stilbenoid, diarylheptanoid and gingerol biosynthesis	Biosynthesis of other secondary metabolites	Metabolism
g16279.t1	K02959	RP-S16; small subunit ribosomal protein S16	03010 Ribosome	Translation	Genetic Information Processing
g16290.t1	K01513	ENPP1_3; ectonucleotide pyrophosphatase/phosphodiesterase family member 1/3 [EC:3.1.4.1 3.6.1.9]	00230 Purine metabolism	Nucleotide metabolism	Metabolism
g16290.t1	K01513	ENPP1_3; ectonucleotide pyrophosphatase/phosphodiesterase family member 1/3 [EC:3.1.4.1 3.6.1.9]	00760 Nicotinate and nicotinamide metabolism	Metabolism of cofactors and vitamins	Metabolism
g16290.t1	K01513	ENPP1_3; ectonucleotide pyrophosphatase/phosphodiesterase family member 1/3 [EC:3.1.4.1 3.6.1.9]	00740 Riboflavin metabolism	Metabolism of cofactors and vitamins	Metabolism
g16290.t1	K01513	ENPP1_3; ectonucleotide pyrophosphatase/phosphodiesterase family member 1/3 [EC:3.1.4.1 3.6.1.9]	00770 Pantothenate and CoA biosynthesis	Metabolism of cofactors and vitamins	Metabolism
g16290.t1	K01513	ENPP1_3; ectonucleotide pyrophosphatase/phosphodiesterase family member 1/3 [EC:3.1.4.1 3.6.1.9]	00240 Pyrimidine metabolism	Nucleotide metabolism	Metabolism
g16290.t1	K01513	ENPP1_3; ectonucleotide pyrophosphatase/phosphodiesterase family member 1/3 [EC:3.1.4.1 3.6.1.9]	00500 Starch and sucrose metabolism	Carbohydrate metabolism	Metabolism
g16295.t1	K05933	E1.14.17.4; aminocyclopropanecarboxylate oxidase [EC:1.14.17.4]	00270 Cysteine and methionine metabolism	Amino acid metabolism	Metabolism
g16368.t1	K00133	asd; aspartate-semialdehyde dehydrogenase [EC:1.2.1.11]	00270 Cysteine and methionine metabolism	Amino acid metabolism	Metabolism
g16368.t1	K00133	asd; aspartate-semialdehyde dehydrogenase [EC:1.2.1.11]	01230 Biosynthesis of amino acids	Metabolism	Metabolism
g16368.t1	K00133	asd; aspartate-semialdehyde dehydrogenase [EC:1.2.1.11]	00260 Glycine, serine and threonine metabolism	Amino acid metabolism	Metabolism
g16368.t1	K00133	asd; aspartate-semialdehyde dehydrogenase [EC:1.2.1.11]	00300 Lysine biosynthesis	Amino acid metabolism	Metabolism
g16368.t1	K00133	asd; aspartate-semialdehyde dehydrogenase [EC:1.2.1.11]	00261 Monobactam biosynthesis	Biosynthesis of other secondary metabolites	Metabolism
g16368.t1	K00133	asd; aspartate-semialdehyde dehydrogenase [EC:1.2.1.11]	01210 2-Oxocarboxylic acid metabolism	Metabolism	Metabolism
g1639.t1	K17725	ETHE1; sulfur dioxygenase [EC:1.13.11.18]	00920 Sulfur metabolism	Energy metabolism	Metabolism
g16394.t1	K12812	UAP56; ATP-dependent RNA helicase UAP56/SUB2 [EC:3.6.4.13]	03013 RNA transport	Translation	Genetic Information Processing
g16394.t1	K12812	UAP56; ATP-dependent RNA helicase UAP56/SUB2 [EC:3.6.4.13]	03015 mRNA surveillance pathway	Translation	Genetic Information Processing
g16394.t1	K12812	UAP56; ATP-dependent RNA helicase UAP56/SUB2 [EC:3.6.4.13]	03040 Spliceosome	Transcription	Genetic Information Processing
g16398.t1	K14515	EBF1_2; EIN3-binding F-box protein	04016 MAPK signaling pathway - plant	Signal transduction	Environmental Information Processing
g16414.t1	K02109	ATPF0B; F-type H+transporting ATPase subunit b	00195 Photosynthesis	Energy metabolism	Metabolism
g16414.t1	K02109	ATPF0B; F-type H+transporting ATPase subunit b	00190 Oxidative phosphorylation	Energy metabolism	Metabolism
g16431.t1	K12834	PHF5A; PHD finger-like domain-containing protein 5A	03040 Spliceosome	Transcription	Genetic Information Processing
g16442.t1	K02949	RP-S11e; small subunit ribosomal protein S11e	03010 Ribosome	Translation	Genetic Information Processing
g16443.t1	K02949	RP-S11e; small subunit ribosomal protein S11e	03010 Ribosome	Translation	Genetic Information Processing
g16452.t1	K00811	ASP5; aspartate aminotransferase, chloroplastic [EC:2.6.1.1]	00350 Tyrosine metabolism	Amino acid metabolism	Metabolism
g16452.t1	K00811	ASP5; aspartate aminotransferase, chloroplastic [EC:2.6.1.1]	00400 Phenylalanine, tyrosine and tryptophan biosynthesis	Amino acid metabolism	Metabolism
g16452.t1	K00811	ASP5; aspartate aminotransferase, chloroplastic [EC:2.6.1.1]	00330 Arginine and proline metabolism	Amino acid metabolism	Metabolism
g16452.t1	K00811	ASP5; aspartate aminotransferase, chloroplastic [EC:2.6.1.1]	01230 Biosynthesis of amino acids	Metabolism	Metabolism
g16452.t1	K00811	ASP5; aspartate aminotransferase, chloroplastic [EC:2.6.1.1]	00270 Cysteine and methionine metabolism	Amino acid metabolism	Metabolism
g16452.t1	K00811	ASP5; aspartate aminotransferase, chloroplastic [EC:2.6.1.1]	00220 Arginine biosynthesis	Amino acid metabolism	Metabolism
g16452.t1	K00811	ASP5; aspartate aminotransferase, chloroplastic [EC:2.6.1.1]	00250 Alanine, aspartate and glutamate metabolism	Amino acid metabolism	Metabolism
g16452.t1	K00811	ASP5; aspartate aminotransferase, chloroplastic [EC:2.6.1.1]	01210 2-Oxocarboxylic acid metabolism	Metabolism	Metabolism
g16452.t1	K00811	ASP5; aspartate aminotransferase, chloroplastic [EC:2.6.1.1]	00960 Tropane, piperidine and pyridine alkaloid biosynthesis	Biosynthesis of other secondary metabolites	Metabolism
g16452.t1	K00811	ASP5; aspartate aminotransferase, chloroplastic [EC:2.6.1.1]	00360 Phenylalanine metabolism	Amino acid metabolism	Metabolism
g16452.t1	K00811	ASP5; aspartate aminotransferase, chloroplastic [EC:2.6.1.1]	00950 Isoquinoline alkaloid biosynthesis	Biosynthesis of other secondary metabolites	Metabolism
g1652.t1	K00858	ppnK; NAD kinase [EC:2.7.1.23]	00760 Nicotinate and nicotinamide metabolism	Metabolism of cofactors and vitamins	Metabolism
g16546.t1	K12638	CYP90D1; 3-epi-6-deoxocathasterone 23-monooxygenase [EC:1.14.13.112]	00905 Brassinosteroid biosynthesis	Metabolism of terpenoids and polyketides	Metabolism
g1655.t1	K02871	RP-L13; large subunit ribosomal protein L13	03010 Ribosome	Translation	Genetic Information Processing
g166.t1	K00430	E1.11.1.7; peroxidase [EC:1.11.1.7]	00940 Phenylpropanoid biosynthesis	Biosynthesis of other secondary metabolites	Metabolism
g16633.t1	K06617	E2.4.1.82; raffinose synthase [EC:2.4.1.82]	00052 Galactose metabolism	Carbohydrate metabolism	Metabolism
g16635.t1	K01754	E4.3.1.19; threonine dehydratase [EC:4.3.1.19]	00260 Glycine, serine and threonine metabolism	Amino acid metabolism	Metabolism
g16635.t1	K01754	E4.3.1.19; threonine dehydratase [EC:4.3.1.19]	01230 Biosynthesis of amino acids	Metabolism	Metabolism
g16635.t1	K01754	E4.3.1.19; threonine dehydratase [EC:4.3.1.19]	01200 Carbon metabolism	Metabolism	Metabolism
g16635.t1	K01754	E4.3.1.19; threonine dehydratase [EC:4.3.1.19]	00290 Valine, leucine and isoleucine biosynthesis	Amino acid metabolism	Metabolism
g16650.t1	K14556	DIP2; U3 small nucleolar RNA-associated protein 12	03008 Ribosome biogenesis in eukaryotes	Translation	Genetic Information Processing
g16653.t1	K11584	PPP2R5; serine/threonine-protein phosphatase 2A regulatory subunit B'	03015 mRNA surveillance pathway	Translation	Genetic Information Processing
g16659.t1	K01904	4CL; 4-coumarate--CoA ligase [EC:6.2.1.12]	00940 Phenylpropanoid biosynthesis	Biosynthesis of other secondary metabolites	Metabolism
g16665.t1	K01512	acyP; acylphosphatase [EC:3.6.1.7]	00620 Pyruvate metabolism	Carbohydrate metabolism	Metabolism
g16676.t1	K00856	E2.7.1.20; adenosine kinase [EC:2.7.1.20]	00230 Purine metabolism	Nucleotide metabolism	Metabolism
g16678.t1	K10775	PAL; phenylalanine ammonia-lyase [EC:4.3.1.24]	00360 Phenylalanine metabolism	Amino acid metabolism	Metabolism
g16678.t1	K10775	PAL; phenylalanine ammonia-lyase [EC:4.3.1.24]	00940 Phenylpropanoid biosynthesis	Biosynthesis of other secondary metabolites	Metabolism
g16679.t1	K14513	EIN2; ethylene-insensitive protein 2	04075 Plant hormone signal transduction	Signal transduction	Environmental Information Processing
g16679.t1	K14513	EIN2; ethylene-insensitive protein 2	04016 MAPK signaling pathway - plant	Signal transduction	Environmental Information Processing
g16682.t1	K05391	CNGF; cyclic nucleotide gated channel, other eukaryote	04626 Plant-pathogen interaction	Environmental adaptation	Organismal Systems
g16691.t1	K02870	RP-L12e; large subunit ribosomal protein L12e	03010 Ribosome	Translation	Genetic Information Processing
g16694.t1	K02152	ATPeV1G; V-type H+transporting ATPase subunit G	00190 Oxidative phosphorylation	Energy metabolism	Metabolism
g16694.t1	K02152	ATPeV1G; V-type H+transporting ATPase subunit G	04145 Phagosome	Transport and catabolism	Cellular Processes
g16695.t1	K10604	MGRN1; E3 ubiquitin-protein ligase MGRN1 [EC:2.3.2.27]	04120 Ubiquitin mediated proteolysis	Folding, sorting and degradation	Genetic Information Processing
g16697.t1	K00326	E1.6.2.2; cytochrome-b5 reductase [EC:1.6.2.2]	00520 Amino sugar and nucleotide sugar metabolism	Carbohydrate metabolism	Metabolism
g167.t1	K00430	E1.11.1.7; peroxidase [EC:1.11.1.7]	00940 Phenylpropanoid biosynthesis	Biosynthesis of other secondary metabolites	Metabolism
g16702.t1	K03008	RPB11; DNA-directed RNA polymerase II subunit RPB11	00240 Pyrimidine metabolism	Nucleotide metabolism	Metabolism
g16702.t1	K03008	RPB11; DNA-directed RNA polymerase II subunit RPB11	03020 RNA polymerase	Transcription	Genetic Information Processing
g16702.t1	K03008	RPB11; DNA-directed RNA polymerase II subunit RPB11	00230 Purine metabolism	Nucleotide metabolism	Metabolism
g1671.t1	K01307	GGH; gamma-glutamyl hydrolase [EC:3.4.19.9]	00790 Folate biosynthesis	Metabolism of cofactors and vitamins	Metabolism
g16718.t1	K03133	TAF9B; transcription initiation factor TFIID subunit 9B	03022 Basal transcription factors	Transcription	Genetic Information Processing
g1672.t1	K03504	POLD3; DNA polymerase delta subunit 3	03430 Mismatch repair	Replication and repair	Genetic Information Processing
g1672.t1	K03504	POLD3; DNA polymerase delta subunit 3	00240 Pyrimidine metabolism	Nucleotide metabolism	Metabolism
g1672.t1	K03504	POLD3; DNA polymerase delta subunit 3	03410 Base excision repair	Replication and repair	Genetic Information Processing
g1672.t1	K03504	POLD3; DNA polymerase delta subunit 3	03420 Nucleotide excision repair	Replication and repair	Genetic Information Processing
g1672.t1	K03504	POLD3; DNA polymerase delta subunit 3	03030 DNA replication	Replication and repair	Genetic Information Processing
g1672.t1	K03504	POLD3; DNA polymerase delta subunit 3	00230 Purine metabolism	Nucleotide metabolism	Metabolism
g1672.t1	K03504	POLD3; DNA polymerase delta subunit 3	03440 Homologous recombination	Replication and repair	Genetic Information Processing
g16725.t1	K02910	RP-L31e; large subunit ribosomal protein L31e	03010 Ribosome	Translation	Genetic Information Processing
g16729.t1	K07904	RAB11A; Ras-related protein Rab-11A	04144 Endocytosis	Transport and catabolism	Cellular Processes
g1673.t1	K10956	SEC61A; protein transport protein SEC61 subunit alpha	03060 Protein export	Folding, sorting and degradation	Genetic Information Processing
g1673.t1	K10956	SEC61A; protein transport protein SEC61 subunit alpha	04141 Protein processing in endoplasmic reticulum	Folding, sorting and degradation	Genetic Information Processing
g1673.t1	K10956	SEC61A; protein transport protein SEC61 subunit alpha	04145 Phagosome	Transport and catabolism	Cellular Processes
g16761.t1	K04125	E1.14.11.13; gibberellin 2-oxidase [EC:1.14.11.13]	00904 Diterpenoid biosynthesis	Metabolism of terpenoids and polyketides	Metabolism
g1677.t1	K03353	APC6; anaphase-promoting complex subunit 6	04120 Ubiquitin mediated proteolysis	Folding, sorting and degradation	Genetic Information Processing
g16796.t1	K07889	RAB5C; Ras-related protein Rab-5C	04144 Endocytosis	Transport and catabolism	Cellular Processes
g16796.t1	K07889	RAB5C; Ras-related protein Rab-5C	04145 Phagosome	Transport and catabolism	Cellular Processes
g16797.t1	K12819	SLU7; pre-mRNA-processing factor SLU7	03040 Spliceosome	Transcription	Genetic Information Processing
g16809.t1	K02922	RP-L37e; large subunit ribosomal protein L37e	03010 Ribosome	Translation	Genetic Information Processing
g16819.t1	K02695	psaH; photosystem I subunit VI	00195 Photosynthesis	Energy metabolism	Metabolism
g16822.t1	K06664	PEX2; peroxin-2	04146 Peroxisome	Transport and catabolism	Cellular Processes
g16828.t1	K00784	rnz; ribonuclease Z [EC:3.1.26.11]	03013 RNA transport	Translation	Genetic Information Processing
g16834.t1	K14004	SEC13; protein transport protein SEC13	04141 Protein processing in endoplasmic reticulum	Folding, sorting and degradation	Genetic Information Processing
g16834.t1	K14004	SEC13; protein transport protein SEC13	03013 RNA transport	Translation	Genetic Information Processing
g16838.t1	K00029	E1.1.1.40; malate dehydrogenase (oxaloacetate-decarboxylating)(NADP) [EC:1.1.1.40]	00710 Carbon fixation in photosynthetic organisms	Energy metabolism	Metabolism
g16838.t1	K00029	E1.1.1.40; malate dehydrogenase (oxaloacetate-decarboxylating)(NADP) [EC:1.1.1.40]	01200 Carbon metabolism	Metabolism	Metabolism
g16838.t1	K00029	E1.1.1.40; malate dehydrogenase (oxaloacetate-decarboxylating)(NADP) [EC:1.1.1.40]	00620 Pyruvate metabolism	Carbohydrate metabolism	Metabolism
g16844.t1	K14376	PAP; poly(A) polymerase [EC:2.7.7.19]	03015 mRNA surveillance pathway	Translation	Genetic Information Processing
g16848.t1	K11087	SNRPD1; small nuclear ribonucleoprotein D1	03040 Spliceosome	Transcription	Genetic Information Processing
g16911.t1	K03005	RPA49; DNA-directed RNA polymerase I subunit RPA49	00240 Pyrimidine metabolism	Nucleotide metabolism	Metabolism
g16911.t1	K03005	RPA49; DNA-directed RNA polymerase I subunit RPA49	03020 RNA polymerase	Transcription	Genetic Information Processing
g16911.t1	K03005	RPA49; DNA-directed RNA polymerase I subunit RPA49	00230 Purine metabolism	Nucleotide metabolism	Metabolism
g16912.t1	K14497	PP2C; protein phosphatase 2C [EC:3.1.3.16]	04075 Plant hormone signal transduction	Signal transduction	Environmental Information Processing
g16912.t1	K14497	PP2C; protein phosphatase 2C [EC:3.1.3.16]	04016 MAPK signaling pathway - plant	Signal transduction	Environmental Information Processing
g16919.t1	K03257	EIF4A; translation initiation factor 4A	03013 RNA transport	Translation	Genetic Information Processing
g1693.t1	K01595	ppc; phosphoenolpyruvate carboxylase [EC:4.1.1.31]	01200 Carbon metabolism	Metabolism	Metabolism
g1693.t1	K01595	ppc; phosphoenolpyruvate carboxylase [EC:4.1.1.31]	00710 Carbon fixation in photosynthetic organisms	Energy metabolism	Metabolism
g1693.t1	K01595	ppc; phosphoenolpyruvate carboxylase [EC:4.1.1.31]	00620 Pyruvate metabolism	Carbohydrate metabolism	Metabolism
g16936.t1	K18121	GLYR; glyoxylate/succinic semialdehyde reductase [EC:1.1.1.79 1.1.1.-]	00650 Butanoate metabolism	Carbohydrate metabolism	Metabolism
g1694.t1	K03846	ALG9; alpha-1,2-mannosyltransferase [EC:2.4.1.259 2.4.1.261]	00510 N-Glycan biosynthesis	Glycan biosynthesis and metabolism	Metabolism
g16944.t1	K10882	EME1; crossover junction endonuclease EME1 [EC:3.1.22.-]	03440 Homologous recombination	Replication and repair	Genetic Information Processing
g16946.t1	K03035	PSMD12; 26S proteasome regulatory subunit N5	03050 Proteasome	Folding, sorting and degradation	Genetic Information Processing
g16954.t1	K20547	CHIB; basic endochitinase B [EC:3.2.1.14]	04016 MAPK signaling pathway - plant	Signal transduction	Environmental Information Processing
g16954.t1	K20547	CHIB; basic endochitinase B [EC:3.2.1.14]	00520 Amino sugar and nucleotide sugar metabolism	Carbohydrate metabolism	Metabolism
g16956.t1	K20547	CHIB; basic endochitinase B [EC:3.2.1.14]	04016 MAPK signaling pathway - plant	Signal transduction	Environmental Information Processing
g16956.t1	K20547	CHIB; basic endochitinase B [EC:3.2.1.14]	00520 Amino sugar and nucleotide sugar metabolism	Carbohydrate metabolism	Metabolism
g1696.t1	K10580	UBE2N; ubiquitin-conjugating enzyme E2 N [EC:2.3.2.23]	04120 Ubiquitin mediated proteolysis	Folding, sorting and degradation	Genetic Information Processing
g16982.t1	K00640	cysE; serine O-acetyltransferase [EC:2.3.1.30]	01200 Carbon metabolism	Metabolism	Metabolism
g16982.t1	K00640	cysE; serine O-acetyltransferase [EC:2.3.1.30]	01230 Biosynthesis of amino acids	Metabolism	Metabolism
g16982.t1	K00640	cysE; serine O-acetyltransferase [EC:2.3.1.30]	00270 Cysteine and methionine metabolism	Amino acid metabolism	Metabolism
g16982.t1	K00640	cysE; serine O-acetyltransferase [EC:2.3.1.30]	00920 Sulfur metabolism	Energy metabolism	Metabolism
g16984.t1	K11778	DHDDS; ditrans,polycis-polyprenyl diphosphate synthase [EC:2.5.1.87]	00900 Terpenoid backbone biosynthesis	Metabolism of terpenoids and polyketides	Metabolism
g16986.t1	K11778	DHDDS; ditrans,polycis-polyprenyl diphosphate synthase [EC:2.5.1.87]	00900 Terpenoid backbone biosynthesis	Metabolism of terpenoids and polyketides	Metabolism
g16990.t1	K08852	ERN1; serine/threonine-protein kinase/endoribonuclease IRE1 [EC:2.7.11.1 3.1.26.-]	04141 Protein processing in endoplasmic reticulum	Folding, sorting and degradation	Genetic Information Processing
g16994.t1	K00384	trxB; thioredoxin reductase (NADPH) [EC:1.8.1.9]	00240 Pyrimidine metabolism	Nucleotide metabolism	Metabolism
g16994.t1	K00384	trxB; thioredoxin reductase (NADPH) [EC:1.8.1.9]	00450 Selenocompound metabolism	Metabolism of other amino acids	Metabolism
g16997.t1	K14457	MOGAT2; 2-acylglycerol O-acyltransferase 2 [EC:2.3.1.22]	00561 Glycerolipid metabolism	Lipid metabolism	Metabolism
g17007.t1	K03691	POFUT; peptide-O-fucosyltransferase [EC:2.4.1.221]	00514 Other types of O-glycan biosynthesis	Glycan biosynthesis and metabolism	Metabolism
g17023.t1	K00921	PIKFYVE; 1-phosphatidylinositol-3-phosphate 5-kinase [EC:2.7.1.150]	00562 Inositol phosphate metabolism	Carbohydrate metabolism	Metabolism
g17023.t1	K00921	PIKFYVE; 1-phosphatidylinositol-3-phosphate 5-kinase [EC:2.7.1.150]	04070 Phosphatidylinositol signaling system	Signal transduction	Environmental Information Processing
g17023.t1	K00921	PIKFYVE; 1-phosphatidylinositol-3-phosphate 5-kinase [EC:2.7.1.150]	04145 Phagosome	Transport and catabolism	Cellular Processes
g17063.t1	K20623	CYP92A6; typhasterol/6-deoxotyphasterol 2alpha-hydroxylase	00905 Brassinosteroid biosynthesis	Metabolism of terpenoids and polyketides	Metabolism
g17084.t1	K10592	HUWE1; E3 ubiquitin-protein ligase HUWE1 [EC:2.3.2.26]	04120 Ubiquitin mediated proteolysis	Folding, sorting and degradation	Genetic Information Processing
g17092.t1	K02864	RP-L10; large subunit ribosomal protein L10	03010 Ribosome	Translation	Genetic Information Processing
g17110.t1	K06118	SQD1; UDP-sulfoquinovose synthase [EC:3.13.1.1]	00561 Glycerolipid metabolism	Lipid metabolism	Metabolism
g17110.t1	K06118	SQD1; UDP-sulfoquinovose synthase [EC:3.13.1.1]	00520 Amino sugar and nucleotide sugar metabolism	Carbohydrate metabolism	Metabolism
g1713.t1	K00791	miaA; tRNA dimethylallyltransferase [EC:2.5.1.75]	00908 Zeatin biosynthesis	Metabolism of terpenoids and polyketides	Metabolism
g17132.t1	K12930	BZ1; anthocyanidin 3-O-glucosyltransferase [EC:2.4.1.115]	00942 Anthocyanin biosynthesis	Biosynthesis of other secondary metabolites	Metabolism
g17139.t1	K00281	GLDC; glycine dehydrogenase [EC:1.4.4.2]	00630 Glyoxylate and dicarboxylate metabolism	Carbohydrate metabolism	Metabolism
g17139.t1	K00281	GLDC; glycine dehydrogenase [EC:1.4.4.2]	01200 Carbon metabolism	Metabolism	Metabolism
g17139.t1	K00281	GLDC; glycine dehydrogenase [EC:1.4.4.2]	00260 Glycine, serine and threonine metabolism	Amino acid metabolism	Metabolism
g17147.t1	K00430	E1.11.1.7; peroxidase [EC:1.11.1.7]	00940 Phenylpropanoid biosynthesis	Biosynthesis of other secondary metabolites	Metabolism
g17157.t1	K11808	ADE2; phosphoribosylaminoimidazole carboxylase [EC:4.1.1.21]	00230 Purine metabolism	Nucleotide metabolism	Metabolism
g17158.t1	K05391	CNGF; cyclic nucleotide gated channel, other eukaryote	04626 Plant-pathogen interaction	Environmental adaptation	Organismal Systems
g17164.t1	K04354	PPP2R2; serine/threonine-protein phosphatase 2A regulatory subunit B	03015 mRNA surveillance pathway	Translation	Genetic Information Processing
g17185.t1	K03063	PSMC4; 26S proteasome regulatory subunit T3	03050 Proteasome	Folding, sorting and degradation	Genetic Information Processing
g17196.t1	K05350	bglB; beta-glucosidase [EC:3.2.1.21]	00940 Phenylpropanoid biosynthesis	Biosynthesis of other secondary metabolites	Metabolism
g17196.t1	K05350	bglB; beta-glucosidase [EC:3.2.1.21]	00500 Starch and sucrose metabolism	Carbohydrate metabolism	Metabolism
g17196.t1	K05350	bglB; beta-glucosidase [EC:3.2.1.21]	00460 Cyanoamino acid metabolism	Metabolism of other amino acids	Metabolism
g17205.t1	K14400	PCF11; pre-mRNA cleavage complex 2 protein Pcf11	03015 mRNA surveillance pathway	Translation	Genetic Information Processing
g17213.t1	K03146	THI4; thiamine thiazole synthase	00730 Thiamine metabolism	Metabolism of cofactors and vitamins	Metabolism
g17222.t1	K00430	E1.11.1.7; peroxidase [EC:1.11.1.7]	00940 Phenylpropanoid biosynthesis	Biosynthesis of other secondary metabolites	Metabolism
g1723.t1	K00451	HGD; homogentisate 1,2-dioxygenase [EC:1.13.11.5]	00350 Tyrosine metabolism	Amino acid metabolism	Metabolism
g17231.t1	K01599	hemE; uroporphyrinogen decarboxylase [EC:4.1.1.37]	00860 Porphyrin and chlorophyll metabolism	Metabolism of cofactors and vitamins	Metabolism
g17238.t1	K00430	E1.11.1.7; peroxidase [EC:1.11.1.7]	00940 Phenylpropanoid biosynthesis	Biosynthesis of other secondary metabolites	Metabolism
g17263.t1	K14496	PYL; abscisic acid receptor PYR/PYL family	04016 MAPK signaling pathway - plant	Signal transduction	Environmental Information Processing
g17263.t1	K14496	PYL; abscisic acid receptor PYR/PYL family	04075 Plant hormone signal transduction	Signal transduction	Environmental Information Processing
g17270.t1	K01227	E3.2.1.96; mannosyl-glycoprotein endo-beta-N-acetylglucosaminidase [EC:3.2.1.96]	00511 Other glycan degradation	Glycan biosynthesis and metabolism	Metabolism
g17274.t1	K03103	MINPP1; multiple inositol-polyphosphate phosphatase / 2,3-bisphosphoglycerate 3-phosphatase [EC:3.1.3.62 3.1.3.80]	00562 Inositol phosphate metabolism	Carbohydrate metabolism	Metabolism
g17274.t1	K03103	MINPP1; multiple inositol-polyphosphate phosphatase / 2,3-bisphosphoglycerate 3-phosphatase [EC:3.1.3.62 3.1.3.80]	00010 Glycolysis / Gluconeogenesis	Carbohydrate metabolism	Metabolism
g17291.t1	K03844	ALG11; alpha-1,2-mannosyltransferase [EC:2.4.1.131]	00510 N-Glycan biosynthesis	Glycan biosynthesis and metabolism	Metabolism
g17292.t1	K04646	CLTC; clathrin heavy chain	04144 Endocytosis	Transport and catabolism	Cellular Processes
g17296.t1	K03348	APC1; anaphase-promoting complex subunit 1	04120 Ubiquitin mediated proteolysis	Folding, sorting and degradation	Genetic Information Processing
g17308.t1	K05857	PLCD; phosphatidylinositol phospholipase C, delta [EC:3.1.4.11]	04070 Phosphatidylinositol signaling system	Signal transduction	Environmental Information Processing
g17308.t1	K05857	PLCD; phosphatidylinositol phospholipase C, delta [EC:3.1.4.11]	04933 AGE-RAGE signaling pathway in diabetic complications	Endocrine and metabolic diseases	Human Diseases
g17308.t1	K05857	PLCD; phosphatidylinositol phospholipase C, delta [EC:3.1.4.11]	00562 Inositol phosphate metabolism	Carbohydrate metabolism	Metabolism
g17312.t1	K09588	CYP90A1; cytochrome P450 family 90 subfamily A polypeptide 1 [EC:1.14.-.-]	00905 Brassinosteroid biosynthesis	Metabolism of terpenoids and polyketides	Metabolism
g17323.t1	K01657	trpE; anthranilate synthase component I [EC:4.1.3.27]	01230 Biosynthesis of amino acids	Metabolism	Metabolism
g17323.t1	K01657	trpE; anthranilate synthase component I [EC:4.1.3.27]	00400 Phenylalanine, tyrosine and tryptophan biosynthesis	Amino acid metabolism	Metabolism
g17327.t1	K13946	AUX1; auxin influx carrier (AUX1 LAX family)	04075 Plant hormone signal transduction	Signal transduction	Environmental Information Processing
g17328.t1	K08490	STX5; syntaxin 5	04130 SNARE interactions in vesicular transport	Folding, sorting and degradation	Genetic Information Processing
g17330.t1	K02941	RP-LP0; large subunit ribosomal protein LP0	03010 Ribosome	Translation	Genetic Information Processing
g17337.t1	K03038	PSMD7; 26S proteasome regulatory subunit N8	03050 Proteasome	Folding, sorting and degradation	Genetic Information Processing
g1734.t1	K00815	TAT; tyrosine aminotransferase [EC:2.6.1.5]	00400 Phenylalanine, tyrosine and tryptophan biosynthesis	Amino acid metabolism	Metabolism
g1734.t1	K00815	TAT; tyrosine aminotransferase [EC:2.6.1.5]	00350 Tyrosine metabolism	Amino acid metabolism	Metabolism
g1734.t1	K00815	TAT; tyrosine aminotransferase [EC:2.6.1.5]	00130 Ubiquinone and other terpenoid-quinone biosynthesis	Metabolism of cofactors and vitamins	Metabolism
g1734.t1	K00815	TAT; tyrosine aminotransferase [EC:2.6.1.5]	01230 Biosynthesis of amino acids	Metabolism	Metabolism
g1734.t1	K00815	TAT; tyrosine aminotransferase [EC:2.6.1.5]	00270 Cysteine and methionine metabolism	Amino acid metabolism	Metabolism
g1734.t1	K00815	TAT; tyrosine aminotransferase [EC:2.6.1.5]	00360 Phenylalanine metabolism	Amino acid metabolism	Metabolism
g1734.t1	K00815	TAT; tyrosine aminotransferase [EC:2.6.1.5]	00960 Tropane, piperidine and pyridine alkaloid biosynthesis	Biosynthesis of other secondary metabolites	Metabolism
g1734.t1	K00815	TAT; tyrosine aminotransferase [EC:2.6.1.5]	00950 Isoquinoline alkaloid biosynthesis	Biosynthesis of other secondary metabolites	Metabolism
g17341.t1	K13354	SLC25A17; solute carrier family 25 (peroxisomal adenine nucleotide transporter), member 17	04146 Peroxisome	Transport and catabolism	Cellular Processes
g17344.t1	K13463	COI-1; coronatine-insensitive protein 1	04075 Plant hormone signal transduction	Signal transduction	Environmental Information Processing
g17347.t1	K01100	E3.1.3.37; sedoheptulose-bisphosphatase [EC:3.1.3.37]	00710 Carbon fixation in photosynthetic organisms	Energy metabolism	Metabolism
g17352.t1	K08492	STX18; syntaxin 18	04130 SNARE interactions in vesicular transport	Folding, sorting and degradation	Genetic Information Processing
g17352.t1	K08492	STX18; syntaxin 18	04145 Phagosome	Transport and catabolism	Cellular Processes
g17390.t1	K02377	TSTA3; GDP-L-fucose synthase [EC:1.1.1.271]	00051 Fructose and mannose metabolism	Carbohydrate metabolism	Metabolism
g17390.t1	K02377	TSTA3; GDP-L-fucose synthase [EC:1.1.1.271]	00520 Amino sugar and nucleotide sugar metabolism	Carbohydrate metabolism	Metabolism
g17403.t1	K08330	ATG11; autophagy-related protein 11	04136 Autophagy - other eukaryotes	Transport and catabolism	Cellular Processes
g17406.t1	K10842	MNAT1; CDK-activating kinase assembly factor MAT1	03022 Basal transcription factors	Transcription	Genetic Information Processing
g17406.t1	K10842	MNAT1; CDK-activating kinase assembly factor MAT1	03420 Nucleotide excision repair	Replication and repair	Genetic Information Processing
g17419.t1	K13431	SRPR; signal recognition particle receptor subunit alpha	03060 Protein export	Folding, sorting and degradation	Genetic Information Processing
g17421.t1	K00655	plsC; 1-acyl-sn-glycerol-3-phosphate acyltransferase [EC:2.3.1.51]	00564 Glycerophospholipid metabolism	Lipid metabolism	Metabolism
g17421.t1	K00655	plsC; 1-acyl-sn-glycerol-3-phosphate acyltransferase [EC:2.3.1.51]	00561 Glycerolipid metabolism	Lipid metabolism	Metabolism
g17423.t1	K05391	CNGF; cyclic nucleotide gated channel, other eukaryote	04626 Plant-pathogen interaction	Environmental adaptation	Organismal Systems
g17426.t1	K01246	tag; DNA-3-methyladenine glycosylase I [EC:3.2.2.20]	03410 Base excision repair	Replication and repair	Genetic Information Processing
g17435.t1	K00131	gapN; glyceraldehyde-3-phosphate dehydrogenase (NADP) [EC:1.2.1.9]	01200 Carbon metabolism	Metabolism	Metabolism
g17435.t1	K00131	gapN; glyceraldehyde-3-phosphate dehydrogenase (NADP) [EC:1.2.1.9]	00030 Pentose phosphate pathway	Carbohydrate metabolism	Metabolism
g17435.t1	K00131	gapN; glyceraldehyde-3-phosphate dehydrogenase (NADP) [EC:1.2.1.9]	00010 Glycolysis / Gluconeogenesis	Carbohydrate metabolism	Metabolism
g17443.t1	K02951	RP-S12e; small subunit ribosomal protein S12e	03010 Ribosome	Translation	Genetic Information Processing
g17445.t1	K12581	CNOT7_8; CCR4-NOT transcription complex subunit 7/8	03018 RNA degradation	Folding, sorting and degradation	Genetic Information Processing
g17454.t1	K08516	YKT6; synaptobrevin homolog YKT6	04130 SNARE interactions in vesicular transport	Folding, sorting and degradation	Genetic Information Processing
g17456.t1	K14491	ARR-B; two-component response regulator ARR-B family	04075 Plant hormone signal transduction	Signal transduction	Environmental Information Processing
g17463.t1	K01923	purC; phosphoribosylaminoimidazole-succinocarboxamide synthase [EC:6.3.2.6]	00230 Purine metabolism	Nucleotide metabolism	Metabolism
g17468.t1	K13280	SEC11; signal peptidase, endoplasmic reticulum-type [EC:3.4.-.-]	03060 Protein export	Folding, sorting and degradation	Genetic Information Processing
g17491.t1	K01115	PLD1_2; phospholipase D1/2 [EC:3.1.4.4]	04144 Endocytosis	Transport and catabolism	Cellular Processes
g17491.t1	K01115	PLD1_2; phospholipase D1/2 [EC:3.1.4.4]	00564 Glycerophospholipid metabolism	Lipid metabolism	Metabolism
g17491.t1	K01115	PLD1_2; phospholipase D1/2 [EC:3.1.4.4]	00565 Ether lipid metabolism	Lipid metabolism	Metabolism
g17498.t1	K01599	hemE; uroporphyrinogen decarboxylase [EC:4.1.1.37]	00860 Porphyrin and chlorophyll metabolism	Metabolism of cofactors and vitamins	Metabolism
g1751.t1	K16054	DEP1; methylthioribulose 1-phosphate dehydratase / enolase-phosphatase E1 [EC:4.2.1.109 3.1.3.77]	00270 Cysteine and methionine metabolism	Amino acid metabolism	Metabolism
g1762.t1	K10581	UBE2O; ubiquitin-conjugating enzyme E2 O [EC:2.3.2.24]	04120 Ubiquitin mediated proteolysis	Folding, sorting and degradation	Genetic Information Processing
g1766.t1	K03514	PAPD5_7; non-canonical poly(A) RNA polymerase PAPD5/7 [EC:2.7.7.19]	03018 RNA degradation	Folding, sorting and degradation	Genetic Information Processing
g17676.t1	K03350	APC3; anaphase-promoting complex subunit 3	04120 Ubiquitin mediated proteolysis	Folding, sorting and degradation	Genetic Information Processing
g17681.t1	K00029	E1.1.1.40; malate dehydrogenase (oxaloacetate-decarboxylating)(NADP) [EC:1.1.1.40]	00710 Carbon fixation in photosynthetic organisms	Energy metabolism	Metabolism
g17681.t1	K00029	E1.1.1.40; malate dehydrogenase (oxaloacetate-decarboxylating)(NADP) [EC:1.1.1.40]	01200 Carbon metabolism	Metabolism	Metabolism
g17681.t1	K00029	E1.1.1.40; malate dehydrogenase (oxaloacetate-decarboxylating)(NADP) [EC:1.1.1.40]	00620 Pyruvate metabolism	Carbohydrate metabolism	Metabolism
g17715.t1	K01956	carA; carbamoyl-phosphate synthase small subunit [EC:6.3.5.5]	00240 Pyrimidine metabolism	Nucleotide metabolism	Metabolism
g17715.t1	K01956	carA; carbamoyl-phosphate synthase small subunit [EC:6.3.5.5]	00250 Alanine, aspartate and glutamate metabolism	Amino acid metabolism	Metabolism
g1772.t1	K00218	por; protochlorophyllide reductase [EC:1.3.1.33]	00860 Porphyrin and chlorophyll metabolism	Metabolism of cofactors and vitamins	Metabolism
g17723.t1	K00279	CKX; cytokinin dehydrogenase [EC:1.5.99.12]	00908 Zeatin biosynthesis	Metabolism of terpenoids and polyketides	Metabolism
g17737.t1	K03358	APC11; anaphase-promoting complex subunit 11	04120 Ubiquitin mediated proteolysis	Folding, sorting and degradation	Genetic Information Processing
g17758.t1	K18592	GGT1_5; gamma-glutamyltranspeptidase / glutathione hydrolase / leukotriene-C4 hydrolase [EC:2.3.2.2 3.4.19.13 3.4.19.14]	00430 Taurine and hypotaurine metabolism	Metabolism of other amino acids	Metabolism
g17758.t1	K18592	GGT1_5; gamma-glutamyltranspeptidase / glutathione hydrolase / leukotriene-C4 hydrolase [EC:2.3.2.2 3.4.19.13 3.4.19.14]	00480 Glutathione metabolism	Metabolism of other amino acids	Metabolism
g17758.t1	K18592	GGT1_5; gamma-glutamyltranspeptidase / glutathione hydrolase / leukotriene-C4 hydrolase [EC:2.3.2.2 3.4.19.13 3.4.19.14]	00590 Arachidonic acid metabolism	Lipid metabolism	Metabolism
g17758.t1	K18592	GGT1_5; gamma-glutamyltranspeptidase / glutathione hydrolase / leukotriene-C4 hydrolase [EC:2.3.2.2 3.4.19.13 3.4.19.14]	00460 Cyanoamino acid metabolism	Metabolism of other amino acids	Metabolism
g17759.t1	K05579	ndhH; NAD(P)H-quinone oxidoreductase subunit H [EC:1.6.5.3]	00190 Oxidative phosphorylation	Energy metabolism	Metabolism
g17760.t1	K00469	MIOX; inositol oxygenase [EC:1.13.99.1]	00053 Ascorbate and aldarate metabolism	Carbohydrate metabolism	Metabolism
g17760.t1	K00469	MIOX; inositol oxygenase [EC:1.13.99.1]	00562 Inositol phosphate metabolism	Carbohydrate metabolism	Metabolism
g17803.t1	K14304	NUP85; nuclear pore complex protein Nup85	03013 RNA transport	Translation	Genetic Information Processing
g17860.t1	K18207	POMGNT2; protein O-mannose beta-1,4-N-acetylglucosaminyltransferase [EC:2.4.1.312]	00515 Mannose type O-glycan biosyntheis	Glycan biosynthesis and metabolism	Metabolism
g17864.t1	K14376	PAP; poly(A) polymerase [EC:2.7.7.19]	03015 mRNA surveillance pathway	Translation	Genetic Information Processing
g17866.t1	K02563	murG; UDP-N-acetylglucosamine--N-acetylmuramyl-(pentapeptide) pyrophosphoryl-undecaprenol N-acetylglucosamine transferase [EC:2.4.1.227]	01502 Vancomycin resistance	Drug resistance	Human Diseases
g17892.t1	K03456	PPP2R1; serine/threonine-protein phosphatase 2A regulatory subunit A	03015 mRNA surveillance pathway	Translation	Genetic Information Processing
g17907.t1	K12847	USP39; U4/U6.U5 tri-snRNP-associated protein 2	03040 Spliceosome	Transcription	Genetic Information Processing
g17964.t1	K14012	SHP1; UBX domain-containing protein 1	04141 Protein processing in endoplasmic reticulum	Folding, sorting and degradation	Genetic Information Processing
g17966.t1	K01578	MLYCD; malonyl-CoA decarboxylase [EC:4.1.1.9]	04146 Peroxisome	Transport and catabolism	Cellular Processes
g17966.t1	K01578	MLYCD; malonyl-CoA decarboxylase [EC:4.1.1.9]	00410 beta-Alanine metabolism	Metabolism of other amino acids	Metabolism
g17966.t1	K01578	MLYCD; malonyl-CoA decarboxylase [EC:4.1.1.9]	00640 Propanoate metabolism	Carbohydrate metabolism	Metabolism
g17969.t1	K03938	NDUFS5; NADH dehydrogenase (ubiquinone) Fe-S protein 5	00190 Oxidative phosphorylation	Energy metabolism	Metabolism
g17970.t1	K01869	LARS; leucyl-tRNA synthetase [EC:6.1.1.4]	00970 Aminoacyl-tRNA biosynthesis	Translation	Genetic Information Processing
g17982.t1	K00430	E1.11.1.7; peroxidase [EC:1.11.1.7]	00940 Phenylpropanoid biosynthesis	Biosynthesis of other secondary metabolites	Metabolism
g17990.t1	K03141	TFIIH1; transcription initiation factor TFIIH subunit 1	03420 Nucleotide excision repair	Replication and repair	Genetic Information Processing
g17990.t1	K03141	TFIIH1; transcription initiation factor TFIIH subunit 1	03022 Basal transcription factors	Transcription	Genetic Information Processing
g18028.t1	K09838	ZEP; zeaxanthin epoxidase [EC:1.14.15.21]	00906 Carotenoid biosynthesis	Metabolism of terpenoids and polyketides	Metabolism
g18032.t1	K13545	RCCR; red chlorophyll catabolite reductase [EC:1.3.7.12]	00860 Porphyrin and chlorophyll metabolism	Metabolism of cofactors and vitamins	Metabolism
g18044.t1	K01626	E2.5.1.54; 3-deoxy-7-phosphoheptulonate synthase [EC:2.5.1.54]	01230 Biosynthesis of amino acids	Metabolism	Metabolism
g18044.t1	K01626	E2.5.1.54; 3-deoxy-7-phosphoheptulonate synthase [EC:2.5.1.54]	00400 Phenylalanine, tyrosine and tryptophan biosynthesis	Amino acid metabolism	Metabolism
g18052.t1	K01703	leuC; 3-isopropylmalate/(R)-2-methylmalate dehydratase large subunit [EC:4.2.1.33 4.2.1.35]	01210 2-Oxocarboxylic acid metabolism	Metabolism	Metabolism
g18052.t1	K01703	leuC; 3-isopropylmalate/(R)-2-methylmalate dehydratase large subunit [EC:4.2.1.33 4.2.1.35]	01230 Biosynthesis of amino acids	Metabolism	Metabolism
g18052.t1	K01703	leuC; 3-isopropylmalate/(R)-2-methylmalate dehydratase large subunit [EC:4.2.1.33 4.2.1.35]	00660 C5-Branched dibasic acid metabolism	Carbohydrate metabolism	Metabolism
g18052.t1	K01703	leuC; 3-isopropylmalate/(R)-2-methylmalate dehydratase large subunit [EC:4.2.1.33 4.2.1.35]	00966 Glucosinolate biosynthesis	Biosynthesis of other secondary metabolites	Metabolism
g18052.t1	K01703	leuC; 3-isopropylmalate/(R)-2-methylmalate dehydratase large subunit [EC:4.2.1.33 4.2.1.35]	00290 Valine, leucine and isoleucine biosynthesis	Amino acid metabolism	Metabolism
g18060.t1	K01858	INO1; myo-inositol-1-phosphate synthase [EC:5.5.1.4]	00562 Inositol phosphate metabolism	Carbohydrate metabolism	Metabolism
g18068.t1	K01087	otsB; trehalose 6-phosphate phosphatase [EC:3.1.3.12]	00500 Starch and sucrose metabolism	Carbohydrate metabolism	Metabolism
g18076.t1	K01953	asnB; asparagine synthase (glutamine-hydrolysing) [EC:6.3.5.4]	00250 Alanine, aspartate and glutamate metabolism	Amino acid metabolism	Metabolism
g18077.t1	K02904	RP-L29; large subunit ribosomal protein L29	03010 Ribosome	Translation	Genetic Information Processing
g18086.t1	K15849	PAT; bifunctional aspartate aminotransferase and glutamate/aspartate-prephenate aminotransferase [EC:2.6.1.1 2.6.1.78 2.6.1.79]	00360 Phenylalanine metabolism	Amino acid metabolism	Metabolism
g18086.t1	K15849	PAT; bifunctional aspartate aminotransferase and glutamate/aspartate-prephenate aminotransferase [EC:2.6.1.1 2.6.1.78 2.6.1.79]	00400 Phenylalanine, tyrosine and tryptophan biosynthesis	Amino acid metabolism	Metabolism
g18086.t1	K15849	PAT; bifunctional aspartate aminotransferase and glutamate/aspartate-prephenate aminotransferase [EC:2.6.1.1 2.6.1.78 2.6.1.79]	00350 Tyrosine metabolism	Amino acid metabolism	Metabolism
g18086.t1	K15849	PAT; bifunctional aspartate aminotransferase and glutamate/aspartate-prephenate aminotransferase [EC:2.6.1.1 2.6.1.78 2.6.1.79]	00950 Isoquinoline alkaloid biosynthesis	Biosynthesis of other secondary metabolites	Metabolism
g18086.t1	K15849	PAT; bifunctional aspartate aminotransferase and glutamate/aspartate-prephenate aminotransferase [EC:2.6.1.1 2.6.1.78 2.6.1.79]	00960 Tropane, piperidine and pyridine alkaloid biosynthesis	Biosynthesis of other secondary metabolites	Metabolism
g18086.t1	K15849	PAT; bifunctional aspartate aminotransferase and glutamate/aspartate-prephenate aminotransferase [EC:2.6.1.1 2.6.1.78 2.6.1.79]	01230 Biosynthesis of amino acids	Metabolism	Metabolism
g1809.t1	K01620	ltaE; threonine aldolase [EC:4.1.2.48]	00260 Glycine, serine and threonine metabolism	Amino acid metabolism	Metabolism
g1809.t1	K01620	ltaE; threonine aldolase [EC:4.1.2.48]	01230 Biosynthesis of amino acids	Metabolism	Metabolism
g18112.t1	K12875	ACIN1; apoptotic chromatin condensation inducer in the nucleus	03015 mRNA surveillance pathway	Translation	Genetic Information Processing
g18112.t1	K12875	ACIN1; apoptotic chromatin condensation inducer in the nucleus	03013 RNA transport	Translation	Genetic Information Processing
g18112.t1	K12875	ACIN1; apoptotic chromatin condensation inducer in the nucleus	03040 Spliceosome	Transcription	Genetic Information Processing
g18113.t1	K03505	POLD4; DNA polymerase delta subunit 4	03430 Mismatch repair	Replication and repair	Genetic Information Processing
g18113.t1	K03505	POLD4; DNA polymerase delta subunit 4	00240 Pyrimidine metabolism	Nucleotide metabolism	Metabolism
g18113.t1	K03505	POLD4; DNA polymerase delta subunit 4	03410 Base excision repair	Replication and repair	Genetic Information Processing
g18113.t1	K03505	POLD4; DNA polymerase delta subunit 4	03420 Nucleotide excision repair	Replication and repair	Genetic Information Processing
g18113.t1	K03505	POLD4; DNA polymerase delta subunit 4	03030 DNA replication	Replication and repair	Genetic Information Processing
g18113.t1	K03505	POLD4; DNA polymerase delta subunit 4	00230 Purine metabolism	Nucleotide metabolism	Metabolism
g18113.t1	K03505	POLD4; DNA polymerase delta subunit 4	03440 Homologous recombination	Replication and repair	Genetic Information Processing
g18125.t1	K00891	E2.7.1.71; shikimate kinase [EC:2.7.1.71]	01230 Biosynthesis of amino acids	Metabolism	Metabolism
g18125.t1	K00891	E2.7.1.71; shikimate kinase [EC:2.7.1.71]	00400 Phenylalanine, tyrosine and tryptophan biosynthesis	Amino acid metabolism	Metabolism
g1813.t1	K06269	PPP1C; serine/threonine-protein phosphatase PP1 catalytic subunit [EC:3.1.3.16]	03015 mRNA surveillance pathway	Translation	Genetic Information Processing
g18131.t1	K00705	malQ; 4-alpha-glucanotransferase [EC:2.4.1.25]	00500 Starch and sucrose metabolism	Carbohydrate metabolism	Metabolism
g18158.t1	K13415	BRI1; protein brassinosteroid insensitive 1 [EC:2.7.10.1 2.7.11.1]	04075 Plant hormone signal transduction	Signal transduction	Environmental Information Processing
g18170.t1	K04124	E1.14.11.15; gibberellin 3-beta-dioxygenase [EC:1.14.11.15]	00904 Diterpenoid biosynthesis	Metabolism of terpenoids and polyketides	Metabolism
g1822.t1	K14509	ETR; ethylene receptor [EC:2.7.13.-]	04016 MAPK signaling pathway - plant	Signal transduction	Environmental Information Processing
g1822.t1	K14509	ETR; ethylene receptor [EC:2.7.13.-]	04075 Plant hormone signal transduction	Signal transduction	Environmental Information Processing
g18311.t1	K14405	FIP1L1; pre-mRNA 3'-end-processing factor FIP1	03015 mRNA surveillance pathway	Translation	Genetic Information Processing
g18315.t1	K01648	ACLY; ATP citrate (pro-S)-lyase [EC:2.3.3.8]	00020 Citrate cycle (TCA cycle)	Carbohydrate metabolism	Metabolism
g18327.t1	K02183	CALM; calmodulin	04016 MAPK signaling pathway - plant	Signal transduction	Environmental Information Processing
g18327.t1	K02183	CALM; calmodulin	04070 Phosphatidylinositol signaling system	Signal transduction	Environmental Information Processing
g18327.t1	K02183	CALM; calmodulin	04626 Plant-pathogen interaction	Environmental adaptation	Organismal Systems
g18354.t1	K03872	TCEB1; transcription elongation factor B, polypeptide 1	04120 Ubiquitin mediated proteolysis	Folding, sorting and degradation	Genetic Information Processing
g18379.t1	K10589	UBE3C; ubiquitin-protein ligase E3 C [EC:2.3.2.26]	04120 Ubiquitin mediated proteolysis	Folding, sorting and degradation	Genetic Information Processing
g18380.t1	K18819	GOLS; inositol 3-alpha-galactosyltransferase [EC:2.4.1.123]	00052 Galactose metabolism	Carbohydrate metabolism	Metabolism
g18382.t1	K00382	DLD; dihydrolipoamide dehydrogenase [EC:1.8.1.4]	00620 Pyruvate metabolism	Carbohydrate metabolism	Metabolism
g18382.t1	K00382	DLD; dihydrolipoamide dehydrogenase [EC:1.8.1.4]	01200 Carbon metabolism	Metabolism	Metabolism
g18382.t1	K00382	DLD; dihydrolipoamide dehydrogenase [EC:1.8.1.4]	00280 Valine, leucine and isoleucine degradation	Amino acid metabolism	Metabolism
g18382.t1	K00382	DLD; dihydrolipoamide dehydrogenase [EC:1.8.1.4]	00020 Citrate cycle (TCA cycle)	Carbohydrate metabolism	Metabolism
g18382.t1	K00382	DLD; dihydrolipoamide dehydrogenase [EC:1.8.1.4]	00260 Glycine, serine and threonine metabolism	Amino acid metabolism	Metabolism
g18382.t1	K00382	DLD; dihydrolipoamide dehydrogenase [EC:1.8.1.4]	00010 Glycolysis / Gluconeogenesis	Carbohydrate metabolism	Metabolism
g18382.t1	K00382	DLD; dihydrolipoamide dehydrogenase [EC:1.8.1.4]	00630 Glyoxylate and dicarboxylate metabolism	Carbohydrate metabolism	Metabolism
g18382.t1	K00382	DLD; dihydrolipoamide dehydrogenase [EC:1.8.1.4]	00640 Propanoate metabolism	Carbohydrate metabolism	Metabolism
g18384.t1	K12823	DDX5; ATP-dependent RNA helicase DDX5/DBP2 [EC:3.6.4.13]	03040 Spliceosome	Transcription	Genetic Information Processing
g18399.t1	K11188	PRDX6; peroxiredoxin 6, 1-Cys peroxiredoxin [EC:1.11.1.7 1.11.1.15 3.1.1.-]	00940 Phenylpropanoid biosynthesis	Biosynthesis of other secondary metabolites	Metabolism
g18402.t1	K08497	SEC20; protein transport protein SEC20	04130 SNARE interactions in vesicular transport	Folding, sorting and degradation	Genetic Information Processing
g18433.t1	K13436	PTI1; pto-interacting protein 1 [EC:2.7.11.1]	04626 Plant-pathogen interaction	Environmental adaptation	Organismal Systems
g18456.t1	K11584	PPP2R5; serine/threonine-protein phosphatase 2A regulatory subunit B'	03015 mRNA surveillance pathway	Translation	Genetic Information Processing
g1848.t1	K01001	ALG7; UDP-N-acetylglucosamine--dolichyl-phosphate N-acetylglucosaminephosphotransferase [EC:2.7.8.15]	00510 N-Glycan biosynthesis	Glycan biosynthesis and metabolism	Metabolism
g1849.t1	K12662	PRPF4; U4/U6 small nuclear ribonucleoprotein PRP4	03040 Spliceosome	Transcription	Genetic Information Processing
g1853.t1	K03250	EIF3E; translation initiation factor 3 subunit E	03013 RNA transport	Translation	Genetic Information Processing
g1854.t1	K13448	CML; calcium-binding protein CML	04626 Plant-pathogen interaction	Environmental adaptation	Organismal Systems
g1859.t1	K13495	CISZOG; cis-zeatin O-glucosyltransferase [EC:2.4.1.215]	00908 Zeatin biosynthesis	Metabolism of terpenoids and polyketides	Metabolism
g18625.t1	K18151	UAH; ureidoglycolate amidohydrolase [EC:3.5.1.116]	00230 Purine metabolism	Nucleotide metabolism	Metabolism
g1866.t1	K00384	trxB; thioredoxin reductase (NADPH) [EC:1.8.1.9]	00240 Pyrimidine metabolism	Nucleotide metabolism	Metabolism
g1866.t1	K00384	trxB; thioredoxin reductase (NADPH) [EC:1.8.1.9]	00450 Selenocompound metabolism	Metabolism of other amino acids	Metabolism
g18672.t1	K02958	RP-S15e; small subunit ribosomal protein S15e	03010 Ribosome	Translation	Genetic Information Processing
g18675.t1	K14006	SEC23; protein transport protein SEC23	04141 Protein processing in endoplasmic reticulum	Folding, sorting and degradation	Genetic Information Processing
g1868.t1	K05643	ABCA3; ATP-binding cassette, subfamily A (ABC1), member 3	02010 ABC transporters	Membrane transport	Environmental Information Processing
g18692.t1	K13346	PEX10; peroxin-10	04146 Peroxisome	Transport and catabolism	Cellular Processes
g18701.t1	K18835	WRKY2; WRKY transcription factor 2	04626 Plant-pathogen interaction	Environmental adaptation	Organismal Systems
g18702.t1	K01823	idi; isopentenyl-diphosphate Delta-isomerase [EC:5.3.3.2]	00900 Terpenoid backbone biosynthesis	Metabolism of terpenoids and polyketides	Metabolism
g18708.t1	K11752	ribD; diaminohydroxyphosphoribosylaminopyrimidine deaminase / 5-amino-6-(5-phosphoribosylamino)uracil reductase [EC:3.5.4.26 1.1.1.193]	00740 Riboflavin metabolism	Metabolism of cofactors and vitamins	Metabolism
g18724.t1	K00820	glmS; glucosamine--fructose-6-phosphate aminotransferase (isomerizing) [EC:2.6.1.16]	00250 Alanine, aspartate and glutamate metabolism	Amino acid metabolism	Metabolism
g18724.t1	K00820	glmS; glucosamine--fructose-6-phosphate aminotransferase (isomerizing) [EC:2.6.1.16]	00520 Amino sugar and nucleotide sugar metabolism	Carbohydrate metabolism	Metabolism
g18731.t1	K08057	CALR; calreticulin	04141 Protein processing in endoplasmic reticulum	Folding, sorting and degradation	Genetic Information Processing
g18731.t1	K08057	CALR; calreticulin	04145 Phagosome	Transport and catabolism	Cellular Processes
g18736.t1	K19269	PGP; phosphoglycolate phosphatase [EC:3.1.3.18 3.1.3.48]	00630 Glyoxylate and dicarboxylate metabolism	Carbohydrate metabolism	Metabolism
g18736.t1	K19269	PGP; phosphoglycolate phosphatase [EC:3.1.3.18 3.1.3.48]	01200 Carbon metabolism	Metabolism	Metabolism
g18758.t1	K12133	LHY; MYB-related transcription factor LHY	04712 Circadian rhythm - plant	Environmental adaptation	Organismal Systems
g18760.t1	K01507	ppa; inorganic pyrophosphatase [EC:3.6.1.1]	00190 Oxidative phosphorylation	Energy metabolism	Metabolism
g1877.t1	K14169	CTU2; cytoplasmic tRNA 2-thiolation protein 2	04122 Sulfur relay system	Folding, sorting and degradation	Genetic Information Processing
g1878.t1	K03403	chlH; magnesium chelatase subunit H [EC:6.6.1.1]	00860 Porphyrin and chlorophyll metabolism	Metabolism of cofactors and vitamins	Metabolism
g18789.t1	K07342	SEC61G; protein transport protein SEC61 subunit gamma and related proteins	03060 Protein export	Folding, sorting and degradation	Genetic Information Processing
g18789.t1	K07342	SEC61G; protein transport protein SEC61 subunit gamma and related proteins	04145 Phagosome	Transport and catabolism	Cellular Processes
g18789.t1	K07342	SEC61G; protein transport protein SEC61 subunit gamma and related proteins	04141 Protein processing in endoplasmic reticulum	Folding, sorting and degradation	Genetic Information Processing
g18795.t1	K01493	comEB; dCMP deaminase [EC:3.5.4.12]	00240 Pyrimidine metabolism	Nucleotide metabolism	Metabolism
g18800.t1	K13151	SNUPN; snurportin-1	03013 RNA transport	Translation	Genetic Information Processing
g18806.t1	K08246	CPI1; cycloeucalenol cycloisomerase [EC:5.5.1.9]	00100 Steroid biosynthesis	Lipid metabolism	Metabolism
g18807.t1	K14564	NOP56; nucleolar protein 56	03008 Ribosome biogenesis in eukaryotes	Translation	Genetic Information Processing
g18811.t1	K01638	aceB; malate synthase [EC:2.3.3.9]	00630 Glyoxylate and dicarboxylate metabolism	Carbohydrate metabolism	Metabolism
g18811.t1	K01638	aceB; malate synthase [EC:2.3.3.9]	01200 Carbon metabolism	Metabolism	Metabolism
g18811.t1	K01638	aceB; malate synthase [EC:2.3.3.9]	00620 Pyruvate metabolism	Carbohydrate metabolism	Metabolism
g18818.t1	K00940	ndk; nucleoside-diphosphate kinase [EC:2.7.4.6]	04016 MAPK signaling pathway - plant	Signal transduction	Environmental Information Processing
g18818.t1	K00940	ndk; nucleoside-diphosphate kinase [EC:2.7.4.6]	00240 Pyrimidine metabolism	Nucleotide metabolism	Metabolism
g18818.t1	K00940	ndk; nucleoside-diphosphate kinase [EC:2.7.4.6]	00230 Purine metabolism	Nucleotide metabolism	Metabolism
g18861.t1	K01115	PLD1_2; phospholipase D1/2 [EC:3.1.4.4]	04144 Endocytosis	Transport and catabolism	Cellular Processes
g18861.t1	K01115	PLD1_2; phospholipase D1/2 [EC:3.1.4.4]	00564 Glycerophospholipid metabolism	Lipid metabolism	Metabolism
g18861.t1	K01115	PLD1_2; phospholipase D1/2 [EC:3.1.4.4]	00565 Ether lipid metabolism	Lipid metabolism	Metabolism
g1888.t1	K02981	RP-S2e; small subunit ribosomal protein S2e	03010 Ribosome	Translation	Genetic Information Processing
g1891.t1	K01213	E3.2.1.67; galacturan 1,4-alpha-galacturonidase [EC:3.2.1.67]	00040 Pentose and glucuronate interconversions	Carbohydrate metabolism	Metabolism
g1892.t1	K06617	E2.4.1.82; raffinose synthase [EC:2.4.1.82]	00052 Galactose metabolism	Carbohydrate metabolism	Metabolism
g1894.t1	K13412	CPK; calcium-dependent protein kinase [EC:2.7.11.1]	04626 Plant-pathogen interaction	Environmental adaptation	Organismal Systems
g18960.t1	K01568	PDC; pyruvate decarboxylase [EC:4.1.1.1]	00010 Glycolysis / Gluconeogenesis	Carbohydrate metabolism	Metabolism
g1897.t1	K00942	E2.7.4.8; guanylate kinase [EC:2.7.4.8]	00230 Purine metabolism	Nucleotide metabolism	Metabolism
g19024.t1	K02914	RP-L34; large subunit ribosomal protein L34	03010 Ribosome	Translation	Genetic Information Processing
g19047.t1	K08337	ATG7; ubiquitin-like modifier-activating enzyme ATG7	04136 Autophagy - other eukaryotes	Transport and catabolism	Cellular Processes
g19184.t1	K10844	ERCC2; DNA excision repair protein ERCC-2 [EC:3.6.4.12]	03022 Basal transcription factors	Transcription	Genetic Information Processing
g19184.t1	K10844	ERCC2; DNA excision repair protein ERCC-2 [EC:3.6.4.12]	03420 Nucleotide excision repair	Replication and repair	Genetic Information Processing
g19213.t1	K10884	XRCC6; ATP-dependent DNA helicase 2 subunit 1	03450 Non-homologous end-joining	Replication and repair	Genetic Information Processing
g19226.t1	K12450	RHM; UDP-glucose 4,6-dehydratase [EC:4.2.1.76]	00520 Amino sugar and nucleotide sugar metabolism	Carbohydrate metabolism	Metabolism
g19234.t1	K13407	CYP94A1; fatty acid omega-hydroxylase [EC:1.14.-.-]	00073 Cutin, suberine and wax biosynthesis	Lipid metabolism	Metabolism
g19248.t1	K00558	DNMT1; DNA (cytosine-5)-methyltransferase 1 [EC:2.1.1.37]	00270 Cysteine and methionine metabolism	Amino acid metabolism	Metabolism
g19266.t1	K00855	PRK; phosphoribulokinase [EC:2.7.1.19]	00710 Carbon fixation in photosynthetic organisms	Energy metabolism	Metabolism
g19266.t1	K00855	PRK; phosphoribulokinase [EC:2.7.1.19]	01200 Carbon metabolism	Metabolism	Metabolism
g19284.t1	K13457	RPM1; disease resistance protein RPM1	04626 Plant-pathogen interaction	Environmental adaptation	Organismal Systems
g19291.t1	K13457	RPM1; disease resistance protein RPM1	04626 Plant-pathogen interaction	Environmental adaptation	Organismal Systems
g19304.t1	K02921	RP-L37Ae; large subunit ribosomal protein L37Ae	03010 Ribosome	Translation	Genetic Information Processing
g19490.t1	K02962	RP-S17e; small subunit ribosomal protein S17e	03010 Ribosome	Translation	Genetic Information Processing
g19491.t1	K02962	RP-S17e; small subunit ribosomal protein S17e	03010 Ribosome	Translation	Genetic Information Processing
g19493.t1	K07748	E1.1.1.170; sterol-4alpha-carboxylate 3-dehydrogenase (decarboxylating) [EC:1.1.1.170]	00100 Steroid biosynthesis	Lipid metabolism	Metabolism
g19503.t1	K14319	RANGAP1; Ran GTPase-activating protein 1	03013 RNA transport	Translation	Genetic Information Processing
g19525.t1	K04120	E5.5.1.13; ent-copalyl diphosphate synthase [EC:5.5.1.13]	00904 Diterpenoid biosynthesis	Metabolism of terpenoids and polyketides	Metabolism
g19557.t1	K02942	RP-LP1; large subunit ribosomal protein LP1	03010 Ribosome	Translation	Genetic Information Processing
g19590.t1	K00703	glgA; starch synthase [EC:2.4.1.21]	00500 Starch and sucrose metabolism	Carbohydrate metabolism	Metabolism
g19602.t1	K14497	PP2C; protein phosphatase 2C [EC:3.1.3.16]	04075 Plant hormone signal transduction	Signal transduction	Environmental Information Processing
g19602.t1	K14497	PP2C; protein phosphatase 2C [EC:3.1.3.16]	04016 MAPK signaling pathway - plant	Signal transduction	Environmental Information Processing
g19603.t1	K00873	PK; pyruvate kinase [EC:2.7.1.40]	00620 Pyruvate metabolism	Carbohydrate metabolism	Metabolism
g19603.t1	K00873	PK; pyruvate kinase [EC:2.7.1.40]	00010 Glycolysis / Gluconeogenesis	Carbohydrate metabolism	Metabolism
g19603.t1	K00873	PK; pyruvate kinase [EC:2.7.1.40]	01200 Carbon metabolism	Metabolism	Metabolism
g19603.t1	K00873	PK; pyruvate kinase [EC:2.7.1.40]	00230 Purine metabolism	Nucleotide metabolism	Metabolism
g19603.t1	K00873	PK; pyruvate kinase [EC:2.7.1.40]	01230 Biosynthesis of amino acids	Metabolism	Metabolism
g19606.t1	K01087	otsB; trehalose 6-phosphate phosphatase [EC:3.1.3.12]	00500 Starch and sucrose metabolism	Carbohydrate metabolism	Metabolism
g19616.t1	K20457	DHFS; dihydrofolate synthase [EC:6.3.2.12]	00790 Folate biosynthesis	Metabolism of cofactors and vitamins	Metabolism
g1963.t1	K08269	ULK2; serine/threonine-protein kinase ULK2 [EC:2.7.11.1]	04136 Autophagy - other eukaryotes	Transport and catabolism	Cellular Processes
g19648.t1	K15746	crtZ; beta-carotene 3-hydroxylase [EC:1.14.13.129]	00906 Carotenoid biosynthesis	Metabolism of terpenoids and polyketides	Metabolism
g19655.t1	K02996	RP-S9; small subunit ribosomal protein S9	03010 Ribosome	Translation	Genetic Information Processing
g19664.t1	K02920	RP-L36e; large subunit ribosomal protein L36e	03010 Ribosome	Translation	Genetic Information Processing
g19665.t1	K14402	CPSF2; cleavage and polyadenylation specificity factor subunit 2	03015 mRNA surveillance pathway	Translation	Genetic Information Processing
g19666.t1	K03023	RPC3; DNA-directed RNA polymerase III subunit RPC3	00240 Pyrimidine metabolism	Nucleotide metabolism	Metabolism
g19666.t1	K03023	RPC3; DNA-directed RNA polymerase III subunit RPC3	03020 RNA polymerase	Transcription	Genetic Information Processing
g19666.t1	K03023	RPC3; DNA-directed RNA polymerase III subunit RPC3	00230 Purine metabolism	Nucleotide metabolism	Metabolism
g19677.t1	K10143	RFWD2; E3 ubiquitin-protein ligase RFWD2 [EC:2.3.2.27]	04712 Circadian rhythm - plant	Environmental adaptation	Organismal Systems
g19677.t1	K10143	RFWD2; E3 ubiquitin-protein ligase RFWD2 [EC:2.3.2.27]	04120 Ubiquitin mediated proteolysis	Folding, sorting and degradation	Genetic Information Processing
g19678.t1	K08736	MSH3; DNA mismatch repair protein MSH3	03430 Mismatch repair	Replication and repair	Genetic Information Processing
g1975.t1	K06700	PSMF1; proteasome inhibitor subunit 1 (PI31)	03050 Proteasome	Folding, sorting and degradation	Genetic Information Processing
g1980.t1	K00799	GST; glutathione S-transferase [EC:2.5.1.18]	00480 Glutathione metabolism	Metabolism of other amino acids	Metabolism
g19819.t1	K13448	CML; calcium-binding protein CML	04626 Plant-pathogen interaction	Environmental adaptation	Organismal Systems
g19826.t1	K00993	EPT1; ethanolaminephosphotransferase [EC:2.7.8.1]	00564 Glycerophospholipid metabolism	Lipid metabolism	Metabolism
g19826.t1	K00993	EPT1; ethanolaminephosphotransferase [EC:2.7.8.1]	00440 Phosphonate and phosphinate metabolism	Metabolism of other amino acids	Metabolism
g19826.t1	K00993	EPT1; ethanolaminephosphotransferase [EC:2.7.8.1]	00565 Ether lipid metabolism	Lipid metabolism	Metabolism
g19828.t1	K11778	DHDDS; ditrans,polycis-polyprenyl diphosphate synthase [EC:2.5.1.87]	00900 Terpenoid backbone biosynthesis	Metabolism of terpenoids and polyketides	Metabolism
g19831.t1	K00430	E1.11.1.7; peroxidase [EC:1.11.1.7]	00940 Phenylpropanoid biosynthesis	Biosynthesis of other secondary metabolites	Metabolism
g19834.t1	K04077	groEL; chaperonin GroEL	03018 RNA degradation	Folding, sorting and degradation	Genetic Information Processing
g19835.t1	K18466	VPS26; vacuolar protein sorting-associated protein 26	04144 Endocytosis	Transport and catabolism	Cellular Processes
g19839.t1	K14759	PHYLLO; isochorismate synthase / 2-succinyl-5-enolpyruvyl-6-hydroxy-3-cyclohexene-1-carboxylate synthase / 2-succinyl-6-hydroxy-2,4-cyclohexadiene-1-carboxylate synthase / O-succinylbenzoate synthase [EC:5.4.4.2 2.2.1.9 4.2.99.20 4.2.1.113]	00130 Ubiquinone and other terpenoid-quinone biosynthesis	Metabolism of cofactors and vitamins	Metabolism
g19863.t1	K07904	RAB11A; Ras-related protein Rab-11A	04144 Endocytosis	Transport and catabolism	Cellular Processes
g19864.t1	K06269	PPP1C; serine/threonine-protein phosphatase PP1 catalytic subunit [EC:3.1.3.16]	03015 mRNA surveillance pathway	Translation	Genetic Information Processing
g19868.t1	K14497	PP2C; protein phosphatase 2C [EC:3.1.3.16]	04075 Plant hormone signal transduction	Signal transduction	Environmental Information Processing
g19868.t1	K14497	PP2C; protein phosphatase 2C [EC:3.1.3.16]	04016 MAPK signaling pathway - plant	Signal transduction	Environmental Information Processing
g19897.t1	K01866	YARS; tyrosyl-tRNA synthetase [EC:6.1.1.1]	00970 Aminoacyl-tRNA biosynthesis	Translation	Genetic Information Processing
g19900.t1	K02929	RP-L44e; large subunit ribosomal protein L44e	03010 Ribosome	Translation	Genetic Information Processing
g19908.t1	K02929	RP-L44e; large subunit ribosomal protein L44e	03010 Ribosome	Translation	Genetic Information Processing
g19931.t1	K01176	AMY; alpha-amylase [EC:3.2.1.1]	00500 Starch and sucrose metabolism	Carbohydrate metabolism	Metabolism
g19934.t1	K02879	RP-L17; large subunit ribosomal protein L17	03010 Ribosome	Translation	Genetic Information Processing
g20031.t1	K10773	NTH; endonuclease III [EC:4.2.99.18]	03410 Base excision repair	Replication and repair	Genetic Information Processing
g20039.t1	K13237	DECR2; peroxisomal 2,4-dienoyl-CoA reductase [EC:1.3.1.34]	04146 Peroxisome	Transport and catabolism	Cellular Processes
g2004.t1	K01962	accA; acetyl-CoA carboxylase carboxyl transferase subunit alpha [EC:6.4.1.2]	00640 Propanoate metabolism	Carbohydrate metabolism	Metabolism
g2004.t1	K01962	accA; acetyl-CoA carboxylase carboxyl transferase subunit alpha [EC:6.4.1.2]	01200 Carbon metabolism	Metabolism	Metabolism
g2004.t1	K01962	accA; acetyl-CoA carboxylase carboxyl transferase subunit alpha [EC:6.4.1.2]	00620 Pyruvate metabolism	Carbohydrate metabolism	Metabolism
g2006.t1	K13917	RNGTT; mRNA-capping enzyme [EC:2.7.7.50 3.6.1.-]	03015 mRNA surveillance pathway	Translation	Genetic Information Processing
g20081.t1	K12616	EDC4; enhancer of mRNA-decapping protein 4	03018 RNA degradation	Folding, sorting and degradation	Genetic Information Processing
g20097.t1	K03842	ALG1; beta-1,4-mannosyltransferase [EC:2.4.1.142]	00510 N-Glycan biosynthesis	Glycan biosynthesis and metabolism	Metabolism
g20141.t1	K07904	RAB11A; Ras-related protein Rab-11A	04144 Endocytosis	Transport and catabolism	Cellular Processes
g20147.t1	K10591	NEDD4; E3 ubiquitin-protein ligase NEDD4 [EC:2.3.2.26]	04144 Endocytosis	Transport and catabolism	Cellular Processes
g20147.t1	K10591	NEDD4; E3 ubiquitin-protein ligase NEDD4 [EC:2.3.2.26]	04120 Ubiquitin mediated proteolysis	Folding, sorting and degradation	Genetic Information Processing
g2017.t1	K13946	AUX1; auxin influx carrier (AUX1 LAX family)	04075 Plant hormone signal transduction	Signal transduction	Environmental Information Processing
g20180.t1	K13071	PAO; pheophorbide a oxygenase [EC:1.14.15.17]	00860 Porphyrin and chlorophyll metabolism	Metabolism of cofactors and vitamins	Metabolism
g20184.t1	K02939	RP-L9; large subunit ribosomal protein L9	03010 Ribosome	Translation	Genetic Information Processing
g20199.t1	K12193	VPS24; charged multivesicular body protein 3	04144 Endocytosis	Transport and catabolism	Cellular Processes
g202.t1	K00162	PDHB; pyruvate dehydrogenase E1 component beta subunit [EC:1.2.4.1]	00620 Pyruvate metabolism	Carbohydrate metabolism	Metabolism
g202.t1	K00162	PDHB; pyruvate dehydrogenase E1 component beta subunit [EC:1.2.4.1]	00010 Glycolysis / Gluconeogenesis	Carbohydrate metabolism	Metabolism
g202.t1	K00162	PDHB; pyruvate dehydrogenase E1 component beta subunit [EC:1.2.4.1]	01200 Carbon metabolism	Metabolism	Metabolism
g202.t1	K00162	PDHB; pyruvate dehydrogenase E1 component beta subunit [EC:1.2.4.1]	00020 Citrate cycle (TCA cycle)	Carbohydrate metabolism	Metabolism
g20221.t1	K00902	E2.7.1.108; dolichol kinase [EC:2.7.1.108]	00510 N-Glycan biosynthesis	Glycan biosynthesis and metabolism	Metabolism
g20245.t1	K01674	cah; carbonic anhydrase [EC:4.2.1.1]	00910 Nitrogen metabolism	Energy metabolism	Metabolism
g20254.t1	K05391	CNGF; cyclic nucleotide gated channel, other eukaryote	04626 Plant-pathogen interaction	Environmental adaptation	Organismal Systems
g20275.t1	K09680	coaW; type II pantothenate kinase [EC:2.7.1.33]	00770 Pantothenate and CoA biosynthesis	Metabolism of cofactors and vitamins	Metabolism
g20276.t1	K18819	GOLS; inositol 3-alpha-galactosyltransferase [EC:2.4.1.123]	00052 Galactose metabolism	Carbohydrate metabolism	Metabolism
g20289.t1	K02575	NRT; MFS transporter, NNP family, nitrate/nitrite transporter	00910 Nitrogen metabolism	Energy metabolism	Metabolism
g20303.t1	K02900	RP-L27Ae; large subunit ribosomal protein L27Ae	03010 Ribosome	Translation	Genetic Information Processing
g20333.t1	K02970	RP-S21; small subunit ribosomal protein S21	03010 Ribosome	Translation	Genetic Information Processing
g20344.t1	K03217	yidC; YidC/Oxa1 family membrane protein insertase	03060 Protein export	Folding, sorting and degradation	Genetic Information Processing
g20345.t1	K02723	psbY; photosystem II PsbY protein	00195 Photosynthesis	Energy metabolism	Metabolism
g20354.t1	K13065	E2.3.1.133; shikimate O-hydroxycinnamoyltransferase [EC:2.3.1.133]	00940 Phenylpropanoid biosynthesis	Biosynthesis of other secondary metabolites	Metabolism
g20354.t1	K13065	E2.3.1.133; shikimate O-hydroxycinnamoyltransferase [EC:2.3.1.133]	00945 Stilbenoid, diarylheptanoid and gingerol biosynthesis	Biosynthesis of other secondary metabolites	Metabolism
g20354.t1	K13065	E2.3.1.133; shikimate O-hydroxycinnamoyltransferase [EC:2.3.1.133]	00941 Flavonoid biosynthesis	Biosynthesis of other secondary metabolites	Metabolism
g20362.t1	K13065	E2.3.1.133; shikimate O-hydroxycinnamoyltransferase [EC:2.3.1.133]	00940 Phenylpropanoid biosynthesis	Biosynthesis of other secondary metabolites	Metabolism
g20362.t1	K13065	E2.3.1.133; shikimate O-hydroxycinnamoyltransferase [EC:2.3.1.133]	00945 Stilbenoid, diarylheptanoid and gingerol biosynthesis	Biosynthesis of other secondary metabolites	Metabolism
g20362.t1	K13065	E2.3.1.133; shikimate O-hydroxycinnamoyltransferase [EC:2.3.1.133]	00941 Flavonoid biosynthesis	Biosynthesis of other secondary metabolites	Metabolism
g20373.t1	K03108	SRP72; signal recognition particle subunit SRP72	03060 Protein export	Folding, sorting and degradation	Genetic Information Processing
g20376.t1	K02321	POLA2; DNA polymerase alpha subunit B	00240 Pyrimidine metabolism	Nucleotide metabolism	Metabolism
g20376.t1	K02321	POLA2; DNA polymerase alpha subunit B	03030 DNA replication	Replication and repair	Genetic Information Processing
g20376.t1	K02321	POLA2; DNA polymerase alpha subunit B	00230 Purine metabolism	Nucleotide metabolism	Metabolism
g20377.t1	K00059	fabG; 3-oxoacyl-[acyl-carrier protein] reductase [EC:1.1.1.100]	01212 Fatty acid metabolism	Metabolism	Metabolism
g20377.t1	K00059	fabG; 3-oxoacyl-[acyl-carrier protein] reductase [EC:1.1.1.100]	01040 Biosynthesis of unsaturated fatty acids	Lipid metabolism	Metabolism
g20377.t1	K00059	fabG; 3-oxoacyl-[acyl-carrier protein] reductase [EC:1.1.1.100]	00780 Biotin metabolism	Metabolism of cofactors and vitamins	Metabolism
g20377.t1	K00059	fabG; 3-oxoacyl-[acyl-carrier protein] reductase [EC:1.1.1.100]	00061 Fatty acid biosynthesis	Lipid metabolism	Metabolism
g20388.t1	K20783	RRA; arabinosyltransferase [EC:2.4.2.-]	00514 Other types of O-glycan biosynthesis	Glycan biosynthesis and metabolism	Metabolism
g20398.t1	K01810	GPI; glucose-6-phosphate isomerase [EC:5.3.1.9]	00520 Amino sugar and nucleotide sugar metabolism	Carbohydrate metabolism	Metabolism
g20398.t1	K01810	GPI; glucose-6-phosphate isomerase [EC:5.3.1.9]	00010 Glycolysis / Gluconeogenesis	Carbohydrate metabolism	Metabolism
g20398.t1	K01810	GPI; glucose-6-phosphate isomerase [EC:5.3.1.9]	00500 Starch and sucrose metabolism	Carbohydrate metabolism	Metabolism
g20398.t1	K01810	GPI; glucose-6-phosphate isomerase [EC:5.3.1.9]	00030 Pentose phosphate pathway	Carbohydrate metabolism	Metabolism
g20398.t1	K01810	GPI; glucose-6-phosphate isomerase [EC:5.3.1.9]	01200 Carbon metabolism	Metabolism	Metabolism
g2040.t1	K08739	MLH3; DNA mismatch repair protein MLH3	03430 Mismatch repair	Replication and repair	Genetic Information Processing
g2041.t1	K00430	E1.11.1.7; peroxidase [EC:1.11.1.7]	00940 Phenylpropanoid biosynthesis	Biosynthesis of other secondary metabolites	Metabolism
g20412.t1	K01247	alkA; DNA-3-methyladenine glycosylase II [EC:3.2.2.21]	03410 Base excision repair	Replication and repair	Genetic Information Processing
g20430.t1	K02725	PSMA1; 20S proteasome subunit alpha 6 [EC:3.4.25.1]	03050 Proteasome	Folding, sorting and degradation	Genetic Information Processing
g20432.t1	K13082	DFR; bifunctional dihydroflavonol 4-reductase/flavanone 4-reductase [EC:1.1.1.219 1.1.1.234]	00941 Flavonoid biosynthesis	Biosynthesis of other secondary metabolites	Metabolism
g20434.t1	K13082	DFR; bifunctional dihydroflavonol 4-reductase/flavanone 4-reductase [EC:1.1.1.219 1.1.1.234]	00941 Flavonoid biosynthesis	Biosynthesis of other secondary metabolites	Metabolism
g20436.t1	K02920	RP-L36e; large subunit ribosomal protein L36e	03010 Ribosome	Translation	Genetic Information Processing
g20453.t1	K20535	MPK1_2; mitogen-activated protein kinase 1/2 [EC:2.7.11.24]	04016 MAPK signaling pathway - plant	Signal transduction	Environmental Information Processing
g20463.t1	K01373	CTSF; cathepsin F [EC:3.4.22.41]	04626 Plant-pathogen interaction	Environmental adaptation	Organismal Systems
g20464.t1	K02154	ATPeV0A; V-type H+transporting ATPase subunit a	04145 Phagosome	Transport and catabolism	Cellular Processes
g20464.t1	K02154	ATPeV0A; V-type H+transporting ATPase subunit a	00190 Oxidative phosphorylation	Energy metabolism	Metabolism
g20485.t1	K02155	ATPeV0C; V-type H+transporting ATPase 16kDa proteolipid subunit	00190 Oxidative phosphorylation	Energy metabolism	Metabolism
g20485.t1	K02155	ATPeV0C; V-type H+transporting ATPase 16kDa proteolipid subunit	04145 Phagosome	Transport and catabolism	Cellular Processes
g2049.t1	K00145	argC; N-acetyl-gamma-glutamyl-phosphate reductase [EC:1.2.1.38]	00220 Arginine biosynthesis	Amino acid metabolism	Metabolism
g2049.t1	K00145	argC; N-acetyl-gamma-glutamyl-phosphate reductase [EC:1.2.1.38]	01210 2-Oxocarboxylic acid metabolism	Metabolism	Metabolism
g2049.t1	K00145	argC; N-acetyl-gamma-glutamyl-phosphate reductase [EC:1.2.1.38]	01230 Biosynthesis of amino acids	Metabolism	Metabolism
g20499.t1	K12493	ARFGAP2_3; ADP-ribosylation factor GTPase-activating protein 2/3	04144 Endocytosis	Transport and catabolism	Cellular Processes
g205.t1	K12663	ECH1; Delta(3,5)-Delta(2,4)-dienoyl-CoA isomerase [EC:5.3.3.-]	04146 Peroxisome	Transport and catabolism	Cellular Processes
g20503.t1	K14496	PYL; abscisic acid receptor PYR/PYL family	04016 MAPK signaling pathway - plant	Signal transduction	Environmental Information Processing
g20503.t1	K14496	PYL; abscisic acid receptor PYR/PYL family	04075 Plant hormone signal transduction	Signal transduction	Environmental Information Processing
g20510.t1	K01438	argE; acetylornithine deacetylase [EC:3.5.1.16]	01230 Biosynthesis of amino acids	Metabolism	Metabolism
g20510.t1	K01438	argE; acetylornithine deacetylase [EC:3.5.1.16]	00220 Arginine biosynthesis	Amino acid metabolism	Metabolism
g20510.t1	K01438	argE; acetylornithine deacetylase [EC:3.5.1.16]	01210 2-Oxocarboxylic acid metabolism	Metabolism	Metabolism
g20519.t1	K11826	AP2M1; AP-2 complex subunit mu-1	04144 Endocytosis	Transport and catabolism	Cellular Processes
g20531.t1	K04123	KAO; ent-kaurenoic acid hydroxylase [EC:1.14.13.79]	00904 Diterpenoid biosynthesis	Metabolism of terpenoids and polyketides	Metabolism
g20536.t1	K00873	PK; pyruvate kinase [EC:2.7.1.40]	00620 Pyruvate metabolism	Carbohydrate metabolism	Metabolism
g20536.t1	K00873	PK; pyruvate kinase [EC:2.7.1.40]	00010 Glycolysis / Gluconeogenesis	Carbohydrate metabolism	Metabolism
g20536.t1	K00873	PK; pyruvate kinase [EC:2.7.1.40]	01200 Carbon metabolism	Metabolism	Metabolism
g20536.t1	K00873	PK; pyruvate kinase [EC:2.7.1.40]	00230 Purine metabolism	Nucleotide metabolism	Metabolism
g20536.t1	K00873	PK; pyruvate kinase [EC:2.7.1.40]	01230 Biosynthesis of amino acids	Metabolism	Metabolism
g20545.t1	K01836	PGM3; phosphoacetylglucosamine mutase [EC:5.4.2.3]	00520 Amino sugar and nucleotide sugar metabolism	Carbohydrate metabolism	Metabolism
g20579.t1	K03115	CSNK2B; casein kinase II subunit beta	03008 Ribosome biogenesis in eukaryotes	Translation	Genetic Information Processing
g20579.t1	K03115	CSNK2B; casein kinase II subunit beta	04712 Circadian rhythm - plant	Environmental adaptation	Organismal Systems
g20594.t1	K14977	ylbA; (S)-ureidoglycine aminohydrolase [EC:3.5.3.26]	00230 Purine metabolism	Nucleotide metabolism	Metabolism
g20619.t1	K11098	SNRPF; small nuclear ribonucleoprotein F	03040 Spliceosome	Transcription	Genetic Information Processing
g20631.t1	K01749	hemC; hydroxymethylbilane synthase [EC:2.5.1.61]	00860 Porphyrin and chlorophyll metabolism	Metabolism of cofactors and vitamins	Metabolism
g20659.t1	K04077	groEL; chaperonin GroEL	03018 RNA degradation	Folding, sorting and degradation	Genetic Information Processing
g20678.t1	K01918	panC; pantoate--beta-alanine ligase [EC:6.3.2.1]	00410 beta-Alanine metabolism	Metabolism of other amino acids	Metabolism
g20678.t1	K01918	panC; pantoate--beta-alanine ligase [EC:6.3.2.1]	00770 Pantothenate and CoA biosynthesis	Metabolism of cofactors and vitamins	Metabolism
g20684.t1	K02872	RP-L13Ae; large subunit ribosomal protein L13Ae	03010 Ribosome	Translation	Genetic Information Processing
g20696.t1	K12160	SUMO; small ubiquitin-related modifier	03013 RNA transport	Translation	Genetic Information Processing
g20697.t1	K05292	PIGT; phosphatidylinositol glycan, class T	00563 Glycosylphosphatidylinositol(GPI)-anchor biosynthesis	Glycan biosynthesis and metabolism	Metabolism
g20698.t1	K13065	E2.3.1.133; shikimate O-hydroxycinnamoyltransferase [EC:2.3.1.133]	00940 Phenylpropanoid biosynthesis	Biosynthesis of other secondary metabolites	Metabolism
g20698.t1	K13065	E2.3.1.133; shikimate O-hydroxycinnamoyltransferase [EC:2.3.1.133]	00945 Stilbenoid, diarylheptanoid and gingerol biosynthesis	Biosynthesis of other secondary metabolites	Metabolism
g20698.t1	K13065	E2.3.1.133; shikimate O-hydroxycinnamoyltransferase [EC:2.3.1.133]	00941 Flavonoid biosynthesis	Biosynthesis of other secondary metabolites	Metabolism
g20700.t1	K14009	BCAP31; B-cell receptor-associated protein 31	04141 Protein processing in endoplasmic reticulum	Folding, sorting and degradation	Genetic Information Processing
g20706.t1	K10782	FATA; fatty acyl-ACP thioesterase A [EC:3.1.2.14]	00061 Fatty acid biosynthesis	Lipid metabolism	Metabolism
g20714.t1	K01495	GCH1; GTP cyclohydrolase I [EC:3.5.4.16]	00790 Folate biosynthesis	Metabolism of cofactors and vitamins	Metabolism
g20780.t1	K12897	TRA2; transformer-2 protein	03040 Spliceosome	Transcription	Genetic Information Processing
g20781.t1	K01115	PLD1_2; phospholipase D1/2 [EC:3.1.4.4]	04144 Endocytosis	Transport and catabolism	Cellular Processes
g20781.t1	K01115	PLD1_2; phospholipase D1/2 [EC:3.1.4.4]	00564 Glycerophospholipid metabolism	Lipid metabolism	Metabolism
g20781.t1	K01115	PLD1_2; phospholipase D1/2 [EC:3.1.4.4]	00565 Ether lipid metabolism	Lipid metabolism	Metabolism
g20787.t1	K03006	RPB1; DNA-directed RNA polymerase II subunit RPB1 [EC:2.7.7.6]	00230 Purine metabolism	Nucleotide metabolism	Metabolism
g20787.t1	K03006	RPB1; DNA-directed RNA polymerase II subunit RPB1 [EC:2.7.7.6]	00240 Pyrimidine metabolism	Nucleotide metabolism	Metabolism
g20787.t1	K03006	RPB1; DNA-directed RNA polymerase II subunit RPB1 [EC:2.7.7.6]	03020 RNA polymerase	Transcription	Genetic Information Processing
g20788.t1	K01681	ACO; aconitate hydratase [EC:4.2.1.3]	00630 Glyoxylate and dicarboxylate metabolism	Carbohydrate metabolism	Metabolism
g20788.t1	K01681	ACO; aconitate hydratase [EC:4.2.1.3]	00020 Citrate cycle (TCA cycle)	Carbohydrate metabolism	Metabolism
g20788.t1	K01681	ACO; aconitate hydratase [EC:4.2.1.3]	01200 Carbon metabolism	Metabolism	Metabolism
g20788.t1	K01681	ACO; aconitate hydratase [EC:4.2.1.3]	01230 Biosynthesis of amino acids	Metabolism	Metabolism
g20788.t1	K01681	ACO; aconitate hydratase [EC:4.2.1.3]	01210 2-Oxocarboxylic acid metabolism	Metabolism	Metabolism
g208.t1	K13430	PBS1; serine/threonine-protein kinase PBS1 [EC:2.7.11.1]	04626 Plant-pathogen interaction	Environmental adaptation	Organismal Systems
g20832.t1	K10841	ERCC6; DNA excision repair protein ERCC-6	03420 Nucleotide excision repair	Replication and repair	Genetic Information Processing
g20833.t1	K01647	CS; citrate synthase [EC:2.3.3.1]	01200 Carbon metabolism	Metabolism	Metabolism
g20833.t1	K01647	CS; citrate synthase [EC:2.3.3.1]	01230 Biosynthesis of amino acids	Metabolism	Metabolism
g20833.t1	K01647	CS; citrate synthase [EC:2.3.3.1]	00630 Glyoxylate and dicarboxylate metabolism	Carbohydrate metabolism	Metabolism
g20833.t1	K01647	CS; citrate synthase [EC:2.3.3.1]	00020 Citrate cycle (TCA cycle)	Carbohydrate metabolism	Metabolism
g20833.t1	K01647	CS; citrate synthase [EC:2.3.3.1]	01210 2-Oxocarboxylic acid metabolism	Metabolism	Metabolism
g20880.t1	K13065	E2.3.1.133; shikimate O-hydroxycinnamoyltransferase [EC:2.3.1.133]	00940 Phenylpropanoid biosynthesis	Biosynthesis of other secondary metabolites	Metabolism
g20880.t1	K13065	E2.3.1.133; shikimate O-hydroxycinnamoyltransferase [EC:2.3.1.133]	00945 Stilbenoid, diarylheptanoid and gingerol biosynthesis	Biosynthesis of other secondary metabolites	Metabolism
g20880.t1	K13065	E2.3.1.133; shikimate O-hydroxycinnamoyltransferase [EC:2.3.1.133]	00941 Flavonoid biosynthesis	Biosynthesis of other secondary metabolites	Metabolism
g20884.t1	K00477	PHYH; phytanoyl-CoA hydroxylase [EC:1.14.11.18]	04146 Peroxisome	Transport and catabolism	Cellular Processes
g20903.t1	K08909	LHCA3; light-harvesting complex I chlorophyll a/b binding protein 3	00196 Photosynthesis - antenna proteins	Energy metabolism	Metabolism
g20910.t1	K00963	UGP2; UTP--glucose-1-phosphate uridylyltransferase [EC:2.7.7.9]	00052 Galactose metabolism	Carbohydrate metabolism	Metabolism
g20910.t1	K00963	UGP2; UTP--glucose-1-phosphate uridylyltransferase [EC:2.7.7.9]	00040 Pentose and glucuronate interconversions	Carbohydrate metabolism	Metabolism
g20910.t1	K00963	UGP2; UTP--glucose-1-phosphate uridylyltransferase [EC:2.7.7.9]	00520 Amino sugar and nucleotide sugar metabolism	Carbohydrate metabolism	Metabolism
g20910.t1	K00963	UGP2; UTP--glucose-1-phosphate uridylyltransferase [EC:2.7.7.9]	00500 Starch and sucrose metabolism	Carbohydrate metabolism	Metabolism
g20914.t1	K10956	SEC61A; protein transport protein SEC61 subunit alpha	03060 Protein export	Folding, sorting and degradation	Genetic Information Processing
g20914.t1	K10956	SEC61A; protein transport protein SEC61 subunit alpha	04141 Protein processing in endoplasmic reticulum	Folding, sorting and degradation	Genetic Information Processing
g20914.t1	K10956	SEC61A; protein transport protein SEC61 subunit alpha	04145 Phagosome	Transport and catabolism	Cellular Processes
g20916.t1	K00228	CPOX; coproporphyrinogen III oxidase [EC:1.3.3.3]	00860 Porphyrin and chlorophyll metabolism	Metabolism of cofactors and vitamins	Metabolism
g2092.t1	K00915	IPMK; inositol-polyphosphate multikinase [EC:2.7.1.140 2.7.1.151]	00562 Inositol phosphate metabolism	Carbohydrate metabolism	Metabolism
g2092.t1	K00915	IPMK; inositol-polyphosphate multikinase [EC:2.7.1.140 2.7.1.151]	04070 Phosphatidylinositol signaling system	Signal transduction	Environmental Information Processing
g20969.t1	K02734	PSMB2; 20S proteasome subunit beta 4 [EC:3.4.25.1]	03050 Proteasome	Folding, sorting and degradation	Genetic Information Processing
g20981.t1	K00606	panB; 3-methyl-2-oxobutanoate hydroxymethyltransferase [EC:2.1.2.11]	00770 Pantothenate and CoA biosynthesis	Metabolism of cofactors and vitamins	Metabolism
g2099.t1	K01800	maiA; maleylacetoacetate isomerase [EC:5.2.1.2]	00350 Tyrosine metabolism	Amino acid metabolism	Metabolism
g20990.t1	K00547	mmuM; homocysteine S-methyltransferase [EC:2.1.1.10]	00270 Cysteine and methionine metabolism	Amino acid metabolism	Metabolism
g21000.t1	K01940	argG; argininosuccinate synthase [EC:6.3.4.5]	00220 Arginine biosynthesis	Amino acid metabolism	Metabolism
g21000.t1	K01940	argG; argininosuccinate synthase [EC:6.3.4.5]	01230 Biosynthesis of amino acids	Metabolism	Metabolism
g21000.t1	K01940	argG; argininosuccinate synthase [EC:6.3.4.5]	00250 Alanine, aspartate and glutamate metabolism	Amino acid metabolism	Metabolism
g21047.t1	K08967	mtnD; 1,2-dihydroxy-3-keto-5-methylthiopentene dioxygenase [EC:1.13.11.53 1.13.11.54]	00270 Cysteine and methionine metabolism	Amino acid metabolism	Metabolism
g2106.t1	K00991	ispD; 2-C-methyl-D-erythritol 4-phosphate cytidylyltransferase [EC:2.7.7.60]	00900 Terpenoid backbone biosynthesis	Metabolism of terpenoids and polyketides	Metabolism
g21065.t1	K02137	ATPeF0O; F-type H+transporting ATPase subunit O	00190 Oxidative phosphorylation	Energy metabolism	Metabolism
g21069.t1	K12815	DHX38; pre-mRNA-splicing factor ATP-dependent RNA helicase DHX38/PRP16 [EC:3.6.4.13]	03040 Spliceosome	Transcription	Genetic Information Processing
g2108.t1	K12839	SMNDC1; survival of motor neuron-related-splicing factor 30	03040 Spliceosome	Transcription	Genetic Information Processing
g21109.t1	K01190	lacZ; beta-galactosidase [EC:3.2.1.23]	00052 Galactose metabolism	Carbohydrate metabolism	Metabolism
g21109.t1	K01190	lacZ; beta-galactosidase [EC:3.2.1.23]	00600 Sphingolipid metabolism	Lipid metabolism	Metabolism
g21109.t1	K01190	lacZ; beta-galactosidase [EC:3.2.1.23]	00511 Other glycan degradation	Glycan biosynthesis and metabolism	Metabolism
g21110.t1	K00889	PIP5K; 1-phosphatidylinositol-4-phosphate 5-kinase [EC:2.7.1.68]	00562 Inositol phosphate metabolism	Carbohydrate metabolism	Metabolism
g21110.t1	K00889	PIP5K; 1-phosphatidylinositol-4-phosphate 5-kinase [EC:2.7.1.68]	04070 Phosphatidylinositol signaling system	Signal transduction	Environmental Information Processing
g21110.t1	K00889	PIP5K; 1-phosphatidylinositol-4-phosphate 5-kinase [EC:2.7.1.68]	04144 Endocytosis	Transport and catabolism	Cellular Processes
g2112.t1	K01528	DNM; dynamin GTPase [EC:3.6.5.5]	04144 Endocytosis	Transport and catabolism	Cellular Processes
g21131.t1	K10754	RFC1; replication factor C subunit 1	03420 Nucleotide excision repair	Replication and repair	Genetic Information Processing
g21131.t1	K10754	RFC1; replication factor C subunit 1	03430 Mismatch repair	Replication and repair	Genetic Information Processing
g21131.t1	K10754	RFC1; replication factor C subunit 1	03030 DNA replication	Replication and repair	Genetic Information Processing
g212.t1	K14488	SAUR; SAUR family protein	04075 Plant hormone signal transduction	Signal transduction	Environmental Information Processing
g2120.t1	K17108	GBA2; non-lysosomal glucosylceramidase [EC:3.2.1.45]	00511 Other glycan degradation	Glycan biosynthesis and metabolism	Metabolism
g2120.t1	K17108	GBA2; non-lysosomal glucosylceramidase [EC:3.2.1.45]	00600 Sphingolipid metabolism	Lipid metabolism	Metabolism
g21234.t1	K14490	AHP; histidine-containing phosphotransfer peotein	04075 Plant hormone signal transduction	Signal transduction	Environmental Information Processing
g21283.t1	K20558	SPCH; transcription factor SPEECHLESS	04016 MAPK signaling pathway - plant	Signal transduction	Environmental Information Processing
g21288.t1	K14496	PYL; abscisic acid receptor PYR/PYL family	04016 MAPK signaling pathway - plant	Signal transduction	Environmental Information Processing
g21288.t1	K14496	PYL; abscisic acid receptor PYR/PYL family	04075 Plant hormone signal transduction	Signal transduction	Environmental Information Processing
g2129.t1	K05894	OPR; 12-oxophytodienoic acid reductase [EC:1.3.1.42]	00592 alpha-Linolenic acid metabolism	Lipid metabolism	Metabolism
g21292.t1	K05391	CNGF; cyclic nucleotide gated channel, other eukaryote	04626 Plant-pathogen interaction	Environmental adaptation	Organismal Systems
g21294.t1	K14497	PP2C; protein phosphatase 2C [EC:3.1.3.16]	04075 Plant hormone signal transduction	Signal transduction	Environmental Information Processing
g21294.t1	K14497	PP2C; protein phosphatase 2C [EC:3.1.3.16]	04016 MAPK signaling pathway - plant	Signal transduction	Environmental Information Processing
g21296.t1	K00264	GLT1; glutamate synthase (NADPH/NADH) [EC:1.4.1.13 1.4.1.14]	01230 Biosynthesis of amino acids	Metabolism	Metabolism
g21296.t1	K00264	GLT1; glutamate synthase (NADPH/NADH) [EC:1.4.1.13 1.4.1.14]	00910 Nitrogen metabolism	Energy metabolism	Metabolism
g21296.t1	K00264	GLT1; glutamate synthase (NADPH/NADH) [EC:1.4.1.13 1.4.1.14]	00250 Alanine, aspartate and glutamate metabolism	Amino acid metabolism	Metabolism
g21299.t1	K12827	SF3A3; splicing factor 3A subunit 3	03040 Spliceosome	Transcription	Genetic Information Processing
g2130.t1	K05894	OPR; 12-oxophytodienoic acid reductase [EC:1.3.1.42]	00592 alpha-Linolenic acid metabolism	Lipid metabolism	Metabolism
g2134.t1	K01945	purD; phosphoribosylamine--glycine ligase [EC:6.3.4.13]	00230 Purine metabolism	Nucleotide metabolism	Metabolism
g21350.t1	K02927	RP-L40e; large subunit ribosomal protein L40e	03010 Ribosome	Translation	Genetic Information Processing
g21351.t1	K05275	E1.1.1.65; pyridoxine 4-dehydrogenase [EC:1.1.1.65]	00750 Vitamin B6 metabolism	Metabolism of cofactors and vitamins	Metabolism
g2136.t1	K03283	HSPA1_8; heat shock 70kDa protein 1/8	03040 Spliceosome	Transcription	Genetic Information Processing
g2136.t1	K03283	HSPA1_8; heat shock 70kDa protein 1/8	04144 Endocytosis	Transport and catabolism	Cellular Processes
g2136.t1	K03283	HSPA1_8; heat shock 70kDa protein 1/8	04141 Protein processing in endoplasmic reticulum	Folding, sorting and degradation	Genetic Information Processing
g21361.t1	K12890	SFRS1; splicing factor, arginine/serine-rich 1	03040 Spliceosome	Transcription	Genetic Information Processing
g21362.t1	K13679	WAXY; granule-bound starch synthase [EC:2.4.1.242]	00500 Starch and sucrose metabolism	Carbohydrate metabolism	Metabolism
g21365.t1	K12130	PRR5; pseudo-response regulator 5	04712 Circadian rhythm - plant	Environmental adaptation	Organismal Systems
g21376.t1	K13066	E2.1.1.68; caffeic acid 3-O-methyltransferase [EC:2.1.1.68]	00940 Phenylpropanoid biosynthesis	Biosynthesis of other secondary metabolites	Metabolism
g21378.t1	K00430	E1.11.1.7; peroxidase [EC:1.11.1.7]	00940 Phenylpropanoid biosynthesis	Biosynthesis of other secondary metabolites	Metabolism
g21387.t1	K09523	DNAJC3; DnaJ homolog subfamily C member 3	04141 Protein processing in endoplasmic reticulum	Folding, sorting and degradation	Genetic Information Processing
g2140.t1	K02925	RP-L3e; large subunit ribosomal protein L3e	03010 Ribosome	Translation	Genetic Information Processing
g21400.t1	K11131	DKC1; H/ACA ribonucleoprotein complex subunit 4 [EC:5.4.99.-]	03008 Ribosome biogenesis in eukaryotes	Translation	Genetic Information Processing
g21428.t1	K02146	ATPeV0D; V-type H+transporting ATPase subunit d	04145 Phagosome	Transport and catabolism	Cellular Processes
g21428.t1	K02146	ATPeV0D; V-type H+transporting ATPase subunit d	00190 Oxidative phosphorylation	Energy metabolism	Metabolism
g21431.t1	K14399	CLP1; polyribonucleotide 5'-hydroxyl-kinase [EC:2.7.1.78]	03015 mRNA surveillance pathway	Translation	Genetic Information Processing
g21435.t1	K14399	CLP1; polyribonucleotide 5'-hydroxyl-kinase [EC:2.7.1.78]	03015 mRNA surveillance pathway	Translation	Genetic Information Processing
g21441.t1	K01535	PMA1; H+transporting ATPase [EC:3.6.3.6]	00190 Oxidative phosphorylation	Energy metabolism	Metabolism
g21453.t1	K13024	PPIP5K; inositol-hexakisphosphate/diphosphoinositol-pentakisphosphate 1-kinase [EC:2.7.4.24]	04070 Phosphatidylinositol signaling system	Signal transduction	Environmental Information Processing
g21488.t1	K08099	E3.1.1.14; chlorophyllase [EC:3.1.1.14]	00860 Porphyrin and chlorophyll metabolism	Metabolism of cofactors and vitamins	Metabolism
g21515.t1	K00430	E1.11.1.7; peroxidase [EC:1.11.1.7]	00940 Phenylpropanoid biosynthesis	Biosynthesis of other secondary metabolites	Metabolism
g21522.t1	K05894	OPR; 12-oxophytodienoic acid reductase [EC:1.3.1.42]	00592 alpha-Linolenic acid metabolism	Lipid metabolism	Metabolism
g21565.t1	K05758	ARPC2; actin related protein 2/3 complex, subunit 2	04144 Endocytosis	Transport and catabolism	Cellular Processes
g21580.t1	K14009	BCAP31; B-cell receptor-associated protein 31	04141 Protein processing in endoplasmic reticulum	Folding, sorting and degradation	Genetic Information Processing
g216.t1	K00036	G6PD; glucose-6-phosphate 1-dehydrogenase [EC:1.1.1.49 1.1.1.363]	01200 Carbon metabolism	Metabolism	Metabolism
g216.t1	K00036	G6PD; glucose-6-phosphate 1-dehydrogenase [EC:1.1.1.49 1.1.1.363]	00030 Pentose phosphate pathway	Carbohydrate metabolism	Metabolism
g216.t1	K00036	G6PD; glucose-6-phosphate 1-dehydrogenase [EC:1.1.1.49 1.1.1.363]	00480 Glutathione metabolism	Metabolism of other amino acids	Metabolism
g2162.t1	K02639	petF; ferredoxin	00195 Photosynthesis	Energy metabolism	Metabolism
g2163.t1	K00600	glyA; glycine hydroxymethyltransferase [EC:2.1.2.1]	01200 Carbon metabolism	Metabolism	Metabolism
g2163.t1	K00600	glyA; glycine hydroxymethyltransferase [EC:2.1.2.1]	01230 Biosynthesis of amino acids	Metabolism	Metabolism
g2163.t1	K00600	glyA; glycine hydroxymethyltransferase [EC:2.1.2.1]	00630 Glyoxylate and dicarboxylate metabolism	Carbohydrate metabolism	Metabolism
g2163.t1	K00600	glyA; glycine hydroxymethyltransferase [EC:2.1.2.1]	00260 Glycine, serine and threonine metabolism	Amino acid metabolism	Metabolism
g2163.t1	K00600	glyA; glycine hydroxymethyltransferase [EC:2.1.2.1]	00460 Cyanoamino acid metabolism	Metabolism of other amino acids	Metabolism
g2163.t1	K00600	glyA; glycine hydroxymethyltransferase [EC:2.1.2.1]	00670 One carbon pool by folate	Metabolism of cofactors and vitamins	Metabolism
g21645.t1	K08057	CALR; calreticulin	04141 Protein processing in endoplasmic reticulum	Folding, sorting and degradation	Genetic Information Processing
g21645.t1	K08057	CALR; calreticulin	04145 Phagosome	Transport and catabolism	Cellular Processes
g2165.t1	K11718	HUGT; UDP-glucose:glycoprotein glucosyltransferase [EC:2.4.1.-]	04141 Protein processing in endoplasmic reticulum	Folding, sorting and degradation	Genetic Information Processing
g21659.t1	K12849	PRPF38A; pre-mRNA-splicing factor 38A	03040 Spliceosome	Transcription	Genetic Information Processing
g21701.t1	K05758	ARPC2; actin related protein 2/3 complex, subunit 2	04144 Endocytosis	Transport and catabolism	Cellular Processes
g21704.t1	K02893	RP-L23Ae; large subunit ribosomal protein L23Ae	03010 Ribosome	Translation	Genetic Information Processing
g21727.t1	K02957	RP-S15Ae; small subunit ribosomal protein S15Ae	03010 Ribosome	Translation	Genetic Information Processing
g21736.t1	K00995	pgsA; CDP-diacylglycerol--glycerol-3-phosphate 3-phosphatidyltransferase [EC:2.7.8.5]	00564 Glycerophospholipid metabolism	Lipid metabolism	Metabolism
g21740.t1	K01254	LTA4H; leukotriene-A4 hydrolase [EC:3.3.2.6]	00590 Arachidonic acid metabolism	Lipid metabolism	Metabolism
g21768.t1	K08907	LHCA1; light-harvesting complex I chlorophyll a/b binding protein 1	00196 Photosynthesis - antenna proteins	Energy metabolism	Metabolism
g21770.t1	K02152	ATPeV1G; V-type H+transporting ATPase subunit G	00190 Oxidative phosphorylation	Energy metabolism	Metabolism
g21770.t1	K02152	ATPeV1G; V-type H+transporting ATPase subunit G	04145 Phagosome	Transport and catabolism	Cellular Processes
g21780.t1	K10775	PAL; phenylalanine ammonia-lyase [EC:4.3.1.24]	00360 Phenylalanine metabolism	Amino acid metabolism	Metabolism
g21780.t1	K10775	PAL; phenylalanine ammonia-lyase [EC:4.3.1.24]	00940 Phenylpropanoid biosynthesis	Biosynthesis of other secondary metabolites	Metabolism
g21781.t1	K00615	E2.2.1.1; transketolase [EC:2.2.1.1]	01200 Carbon metabolism	Metabolism	Metabolism
g21781.t1	K00615	E2.2.1.1; transketolase [EC:2.2.1.1]	01230 Biosynthesis of amino acids	Metabolism	Metabolism
g21781.t1	K00615	E2.2.1.1; transketolase [EC:2.2.1.1]	00030 Pentose phosphate pathway	Carbohydrate metabolism	Metabolism
g21781.t1	K00615	E2.2.1.1; transketolase [EC:2.2.1.1]	00710 Carbon fixation in photosynthetic organisms	Energy metabolism	Metabolism
g21781.t1	K00615	E2.2.1.1; transketolase [EC:2.2.1.1]	01051 Biosynthesis of ansamycins	Metabolism of terpenoids and polyketides	Metabolism
g21796.t1	K01373	CTSF; cathepsin F [EC:3.4.22.41]	04626 Plant-pathogen interaction	Environmental adaptation	Organismal Systems
g21805.t1	K00051	E1.1.1.82; malate dehydrogenase (NADP) [EC:1.1.1.82]	01200 Carbon metabolism	Metabolism	Metabolism
g21805.t1	K00051	E1.1.1.82; malate dehydrogenase (NADP) [EC:1.1.1.82]	00710 Carbon fixation in photosynthetic organisms	Energy metabolism	Metabolism
g21805.t1	K00051	E1.1.1.82; malate dehydrogenase (NADP) [EC:1.1.1.82]	00620 Pyruvate metabolism	Carbohydrate metabolism	Metabolism
g21813.t1	K18081	MTMR1_2; myotubularin-related protein 1/2 [EC:3.1.3.64 3.1.3.95]	04070 Phosphatidylinositol signaling system	Signal transduction	Environmental Information Processing
g21813.t1	K18081	MTMR1_2; myotubularin-related protein 1/2 [EC:3.1.3.64 3.1.3.95]	00562 Inositol phosphate metabolism	Carbohydrate metabolism	Metabolism
g21829.t1	K02901	RP-L27e; large subunit ribosomal protein L27e	03010 Ribosome	Translation	Genetic Information Processing
g2183.t1	K00889	PIP5K; 1-phosphatidylinositol-4-phosphate 5-kinase [EC:2.7.1.68]	00562 Inositol phosphate metabolism	Carbohydrate metabolism	Metabolism
g2183.t1	K00889	PIP5K; 1-phosphatidylinositol-4-phosphate 5-kinase [EC:2.7.1.68]	04070 Phosphatidylinositol signaling system	Signal transduction	Environmental Information Processing
g2183.t1	K00889	PIP5K; 1-phosphatidylinositol-4-phosphate 5-kinase [EC:2.7.1.68]	04144 Endocytosis	Transport and catabolism	Cellular Processes
g21883.t1	K16904	DCTPP1; dCTP diphosphatase [EC:3.6.1.12]	00240 Pyrimidine metabolism	Nucleotide metabolism	Metabolism
g21978.t1	K02721	psbW; photosystem II PsbW protein	00195 Photosynthesis	Energy metabolism	Metabolism
g22037.t1	K00430	E1.11.1.7; peroxidase [EC:1.11.1.7]	00940 Phenylpropanoid biosynthesis	Biosynthesis of other secondary metabolites	Metabolism
g22052.t1	K00949	thiN; thiamine pyrophosphokinase [EC:2.7.6.2]	00730 Thiamine metabolism	Metabolism of cofactors and vitamins	Metabolism
g22057.t1	K03845	ALG3; alpha-1,3-mannosyltransferase [EC:2.4.1.258]	00510 N-Glycan biosynthesis	Glycan biosynthesis and metabolism	Metabolism
g2206.t1	K00416	QCR6; ubiquinol-cytochrome c reductase subunit 6	00190 Oxidative phosphorylation	Energy metabolism	Metabolism
g22074.t1	K06943	NOG1; nucleolar GTP-binding protein	03008 Ribosome biogenesis in eukaryotes	Translation	Genetic Information Processing
g22102.t1	K13800	CMPK1; UMP-CMP kinase [EC:2.7.4.- 2.7.4.14]	00240 Pyrimidine metabolism	Nucleotide metabolism	Metabolism
g22147.t1	K02144	ATPeV1H; V-type H+transporting ATPase subunit H	00190 Oxidative phosphorylation	Energy metabolism	Metabolism
g22147.t1	K02144	ATPeV1H; V-type H+transporting ATPase subunit H	04145 Phagosome	Transport and catabolism	Cellular Processes
g22179.t1	K02935	RP-L7; large subunit ribosomal protein L7/L12	03010 Ribosome	Translation	Genetic Information Processing
g22180.t1	K10744	RNASEH2B; ribonuclease H2 subunit B	03030 DNA replication	Replication and repair	Genetic Information Processing
g22186.t1	K00972	UAP1; UDP-N-acetylglucosamine/UDP-N-acetylgalactosamine diphosphorylase [EC:2.7.7.23 2.7.7.83]	00520 Amino sugar and nucleotide sugar metabolism	Carbohydrate metabolism	Metabolism
g22199.t1	K13496	UGT73C; UDP-glucosyl transferase 73C [EC:2.4.1.-]	00944 Flavone and flavonol biosynthesis	Biosynthesis of other secondary metabolites	Metabolism
g22199.t1	K13496	UGT73C; UDP-glucosyl transferase 73C [EC:2.4.1.-]	00908 Zeatin biosynthesis	Metabolism of terpenoids and polyketides	Metabolism
g222.t1	K02685	PRI2; DNA primase large subunit [EC:2.7.7.-]	00240 Pyrimidine metabolism	Nucleotide metabolism	Metabolism
g222.t1	K02685	PRI2; DNA primase large subunit [EC:2.7.7.-]	00230 Purine metabolism	Nucleotide metabolism	Metabolism
g222.t1	K02685	PRI2; DNA primase large subunit [EC:2.7.7.-]	03030 DNA replication	Replication and repair	Genetic Information Processing
g22216.t1	K10578	UBE2J1; ubiquitin-conjugating enzyme E2 J1 [EC:2.3.2.23]	04120 Ubiquitin mediated proteolysis	Folding, sorting and degradation	Genetic Information Processing
g22216.t1	K10578	UBE2J1; ubiquitin-conjugating enzyme E2 J1 [EC:2.3.2.23]	04141 Protein processing in endoplasmic reticulum	Folding, sorting and degradation	Genetic Information Processing
g22229.t1	K00382	DLD; dihydrolipoamide dehydrogenase [EC:1.8.1.4]	00620 Pyruvate metabolism	Carbohydrate metabolism	Metabolism
g22229.t1	K00382	DLD; dihydrolipoamide dehydrogenase [EC:1.8.1.4]	01200 Carbon metabolism	Metabolism	Metabolism
g22229.t1	K00382	DLD; dihydrolipoamide dehydrogenase [EC:1.8.1.4]	00280 Valine, leucine and isoleucine degradation	Amino acid metabolism	Metabolism
g22229.t1	K00382	DLD; dihydrolipoamide dehydrogenase [EC:1.8.1.4]	00020 Citrate cycle (TCA cycle)	Carbohydrate metabolism	Metabolism
g22229.t1	K00382	DLD; dihydrolipoamide dehydrogenase [EC:1.8.1.4]	00260 Glycine, serine and threonine metabolism	Amino acid metabolism	Metabolism
g22229.t1	K00382	DLD; dihydrolipoamide dehydrogenase [EC:1.8.1.4]	00010 Glycolysis / Gluconeogenesis	Carbohydrate metabolism	Metabolism
g22229.t1	K00382	DLD; dihydrolipoamide dehydrogenase [EC:1.8.1.4]	00630 Glyoxylate and dicarboxylate metabolism	Carbohydrate metabolism	Metabolism
g22229.t1	K00382	DLD; dihydrolipoamide dehydrogenase [EC:1.8.1.4]	00640 Propanoate metabolism	Carbohydrate metabolism	Metabolism
g22256.t1	K14491	ARR-B; two-component response regulator ARR-B family	04075 Plant hormone signal transduction	Signal transduction	Environmental Information Processing
g22328.t1	K03125	TAF1; transcription initiation factor TFIID subunit 1	03022 Basal transcription factors	Transcription	Genetic Information Processing
g22333.t1	K08331	ATG13; autophagy-related protein 13	04136 Autophagy - other eukaryotes	Transport and catabolism	Cellular Processes
g22348.t1	K15053	CHMP7; charged multivesicular body protein 7	04144 Endocytosis	Transport and catabolism	Cellular Processes
g22354.t1	K03070	secA; preprotein translocase subunit SecA	03060 Protein export	Folding, sorting and degradation	Genetic Information Processing
g2236.t1	K13416	BAK1; brassinosteroid insensitive 1-associated receptor kinase 1 [EC:2.7.10.1 2.7.11.1]	04016 MAPK signaling pathway - plant	Signal transduction	Environmental Information Processing
g2236.t1	K13416	BAK1; brassinosteroid insensitive 1-associated receptor kinase 1 [EC:2.7.10.1 2.7.11.1]	04626 Plant-pathogen interaction	Environmental adaptation	Organismal Systems
g2236.t1	K13416	BAK1; brassinosteroid insensitive 1-associated receptor kinase 1 [EC:2.7.10.1 2.7.11.1]	04075 Plant hormone signal transduction	Signal transduction	Environmental Information Processing
g22369.t1	K13436	PTI1; pto-interacting protein 1 [EC:2.7.11.1]	04626 Plant-pathogen interaction	Environmental adaptation	Organismal Systems
g2237.t1	K14298	RAE1; mRNA export factor	03013 RNA transport	Translation	Genetic Information Processing
g22396.t1	K14300	NUP133; nuclear pore complex protein Nup133	03013 RNA transport	Translation	Genetic Information Processing
g22402.t1	K00857	tdk; thymidine kinase [EC:2.7.1.21]	00240 Pyrimidine metabolism	Nucleotide metabolism	Metabolism
g22404.t1	K01868	TARS; threonyl-tRNA synthetase [EC:6.1.1.3]	00970 Aminoacyl-tRNA biosynthesis	Translation	Genetic Information Processing
g22429.t1	K01052	LIPA; lysosomal acid lipase/cholesteryl ester hydrolase [EC:3.1.1.13]	00100 Steroid biosynthesis	Lipid metabolism	Metabolism
g22460.t1	K14573	NOP4; nucleolar protein 4	03008 Ribosome biogenesis in eukaryotes	Translation	Genetic Information Processing
g22469.t1	K01373	CTSF; cathepsin F [EC:3.4.22.41]	04626 Plant-pathogen interaction	Environmental adaptation	Organismal Systems
g22470.t1	K02154	ATPeV0A; V-type H+transporting ATPase subunit a	04145 Phagosome	Transport and catabolism	Cellular Processes
g22470.t1	K02154	ATPeV0A; V-type H+transporting ATPase subunit a	00190 Oxidative phosphorylation	Energy metabolism	Metabolism
g22498.t1	K00801	FDFT1; farnesyl-diphosphate farnesyltransferase [EC:2.5.1.21]	00909 Sesquiterpenoid and triterpenoid biosynthesis	Metabolism of terpenoids and polyketides	Metabolism
g22498.t1	K00801	FDFT1; farnesyl-diphosphate farnesyltransferase [EC:2.5.1.21]	00100 Steroid biosynthesis	Lipid metabolism	Metabolism
g22535.t1	K10739	RFA2; replication factor A2	03420 Nucleotide excision repair	Replication and repair	Genetic Information Processing
g22535.t1	K10739	RFA2; replication factor A2	03030 DNA replication	Replication and repair	Genetic Information Processing
g22535.t1	K10739	RFA2; replication factor A2	03430 Mismatch repair	Replication and repair	Genetic Information Processing
g22535.t1	K10739	RFA2; replication factor A2	03440 Homologous recombination	Replication and repair	Genetic Information Processing
g22555.t1	K00873	PK; pyruvate kinase [EC:2.7.1.40]	00620 Pyruvate metabolism	Carbohydrate metabolism	Metabolism
g22555.t1	K00873	PK; pyruvate kinase [EC:2.7.1.40]	00010 Glycolysis / Gluconeogenesis	Carbohydrate metabolism	Metabolism
g22555.t1	K00873	PK; pyruvate kinase [EC:2.7.1.40]	01200 Carbon metabolism	Metabolism	Metabolism
g22555.t1	K00873	PK; pyruvate kinase [EC:2.7.1.40]	00230 Purine metabolism	Nucleotide metabolism	Metabolism
g22555.t1	K00873	PK; pyruvate kinase [EC:2.7.1.40]	01230 Biosynthesis of amino acids	Metabolism	Metabolism
g22566.t1	K01695	trpA; tryptophan synthase alpha chain [EC:4.2.1.20]	01230 Biosynthesis of amino acids	Metabolism	Metabolism
g22566.t1	K01695	trpA; tryptophan synthase alpha chain [EC:4.2.1.20]	00260 Glycine, serine and threonine metabolism	Amino acid metabolism	Metabolism
g22566.t1	K01695	trpA; tryptophan synthase alpha chain [EC:4.2.1.20]	00400 Phenylalanine, tyrosine and tryptophan biosynthesis	Amino acid metabolism	Metabolism
g22586.t1	K14544	UTP22; U3 small nucleolar RNA-associated protein 22	03008 Ribosome biogenesis in eukaryotes	Translation	Genetic Information Processing
g22654.t1	K02935	RP-L7; large subunit ribosomal protein L7/L12	03010 Ribosome	Translation	Genetic Information Processing
g2266.t1	K14396	PABPN1; polyadenylate-binding protein 2	03015 mRNA surveillance pathway	Translation	Genetic Information Processing
g22676.t1	K00558	DNMT1; DNA (cytosine-5)-methyltransferase 1 [EC:2.1.1.37]	00270 Cysteine and methionine metabolism	Amino acid metabolism	Metabolism
g22689.t1	K07542	PIGV; phosphatidylinositol glycan, class V [EC:2.4.1.-]	00563 Glycosylphosphatidylinositol(GPI)-anchor biosynthesis	Glycan biosynthesis and metabolism	Metabolism
g227.t1	K00121	frmA; S-(hydroxymethyl)glutathione dehydrogenase / alcohol dehydrogenase [EC:1.1.1.284 1.1.1.1]	01200 Carbon metabolism	Metabolism	Metabolism
g227.t1	K00121	frmA; S-(hydroxymethyl)glutathione dehydrogenase / alcohol dehydrogenase [EC:1.1.1.284 1.1.1.1]	00071 Fatty acid degradation	Lipid metabolism	Metabolism
g227.t1	K00121	frmA; S-(hydroxymethyl)glutathione dehydrogenase / alcohol dehydrogenase [EC:1.1.1.284 1.1.1.1]	00350 Tyrosine metabolism	Amino acid metabolism	Metabolism
g227.t1	K00121	frmA; S-(hydroxymethyl)glutathione dehydrogenase / alcohol dehydrogenase [EC:1.1.1.284 1.1.1.1]	00010 Glycolysis / Gluconeogenesis	Carbohydrate metabolism	Metabolism
g22763.t1	K14962	WDR82; COMPASS component SWD2	03015 mRNA surveillance pathway	Translation	Genetic Information Processing
g22788.t1	K01514	PRUNE; exopolyphosphatase [EC:3.6.1.11]	00230 Purine metabolism	Nucleotide metabolism	Metabolism
g2279.t1	K01431	UPB1; beta-ureidopropionase [EC:3.5.1.6]	00410 beta-Alanine metabolism	Metabolism of other amino acids	Metabolism
g2279.t1	K01431	UPB1; beta-ureidopropionase [EC:3.5.1.6]	00770 Pantothenate and CoA biosynthesis	Metabolism of cofactors and vitamins	Metabolism
g2279.t1	K01431	UPB1; beta-ureidopropionase [EC:3.5.1.6]	00240 Pyrimidine metabolism	Nucleotide metabolism	Metabolism
g2281.t1	K12828	SF3B1; splicing factor 3B subunit 1	03040 Spliceosome	Transcription	Genetic Information Processing
g22860.t1	K01092	E3.1.3.25; myo-inositol-1(or 4)-monophosphatase [EC:3.1.3.25]	04070 Phosphatidylinositol signaling system	Signal transduction	Environmental Information Processing
g22860.t1	K01092	E3.1.3.25; myo-inositol-1(or 4)-monophosphatase [EC:3.1.3.25]	00562 Inositol phosphate metabolism	Carbohydrate metabolism	Metabolism
g22874.t1	K10571	DET1; de-etiolated-1	04120 Ubiquitin mediated proteolysis	Folding, sorting and degradation	Genetic Information Processing
g22893.t1	K09580	PDIA1; protein disulfide-isomerase A1 [EC:5.3.4.1]	04141 Protein processing in endoplasmic reticulum	Folding, sorting and degradation	Genetic Information Processing
g22895.t1	K03526	gcpE; (E)-4-hydroxy-3-methylbut-2-enyl-diphosphate synthase [EC:1.17.7.1 1.17.7.3]	00900 Terpenoid backbone biosynthesis	Metabolism of terpenoids and polyketides	Metabolism
g22899.t1	K08681	pdxT; 5'-phosphate synthase pdxT subunit [EC:4.3.3.6]	00750 Vitamin B6 metabolism	Metabolism of cofactors and vitamins	Metabolism
g22914.t1	K00253	IVD; isovaleryl-CoA dehydrogenase [EC:1.3.8.4]	00280 Valine, leucine and isoleucine degradation	Amino acid metabolism	Metabolism
g22949.t1	K00434	E1.11.1.11; L-ascorbate peroxidase [EC:1.11.1.11]	00480 Glutathione metabolism	Metabolism of other amino acids	Metabolism
g22949.t1	K00434	E1.11.1.11; L-ascorbate peroxidase [EC:1.11.1.11]	00053 Ascorbate and aldarate metabolism	Carbohydrate metabolism	Metabolism
g22951.t1	K10643	CNOT4; CCR4-NOT transcription complex subunit 4 [EC:2.3.2.27]	03018 RNA degradation	Folding, sorting and degradation	Genetic Information Processing
g22957.t1	K10869	RAD51L1; RAD51-like protein 1	03440 Homologous recombination	Replication and repair	Genetic Information Processing
g22967.t1	K07512	MECR; mitochondrial trans-2-enoyl-CoA reductase [EC:1.3.1.38]	01212 Fatty acid metabolism	Metabolism	Metabolism
g22967.t1	K07512	MECR; mitochondrial trans-2-enoyl-CoA reductase [EC:1.3.1.38]	00062 Fatty acid elongation	Lipid metabolism	Metabolism
g22978.t1	K14555	UTP13; U3 small nucleolar RNA-associated protein 13	03008 Ribosome biogenesis in eukaryotes	Translation	Genetic Information Processing
g2298.t1	K01673	cynT; carbonic anhydrase [EC:4.2.1.1]	00910 Nitrogen metabolism	Energy metabolism	Metabolism
g2299.t1	K00254	DHODH; dihydroorotate dehydrogenase [EC:1.3.5.2]	00240 Pyrimidine metabolism	Nucleotide metabolism	Metabolism
g23001.t1	K07562	NMD3; nonsense-mediated mRNA decay protein 3	03008 Ribosome biogenesis in eukaryotes	Translation	Genetic Information Processing
g23001.t1	K07562	NMD3; nonsense-mediated mRNA decay protein 3	03013 RNA transport	Translation	Genetic Information Processing
g23007.t1	K06126	COQ6; ubiquinone biosynthesis monooxygenase Coq6 [EC:1.14.13.-]	00130 Ubiquinone and other terpenoid-quinone biosynthesis	Metabolism of cofactors and vitamins	Metabolism
g23013.t1	K00660	CHS; chalcone synthase [EC:2.3.1.74]	00941 Flavonoid biosynthesis	Biosynthesis of other secondary metabolites	Metabolism
g23013.t1	K00660	CHS; chalcone synthase [EC:2.3.1.74]	04712 Circadian rhythm - plant	Environmental adaptation	Organismal Systems
g23027.t1	K00817	hisC; histidinol-phosphate aminotransferase [EC:2.6.1.9]	00350 Tyrosine metabolism	Amino acid metabolism	Metabolism
g23027.t1	K00817	hisC; histidinol-phosphate aminotransferase [EC:2.6.1.9]	00340 Histidine metabolism	Amino acid metabolism	Metabolism
g23027.t1	K00817	hisC; histidinol-phosphate aminotransferase [EC:2.6.1.9]	00960 Tropane, piperidine and pyridine alkaloid biosynthesis	Biosynthesis of other secondary metabolites	Metabolism
g23027.t1	K00817	hisC; histidinol-phosphate aminotransferase [EC:2.6.1.9]	00360 Phenylalanine metabolism	Amino acid metabolism	Metabolism
g23027.t1	K00817	hisC; histidinol-phosphate aminotransferase [EC:2.6.1.9]	00400 Phenylalanine, tyrosine and tryptophan biosynthesis	Amino acid metabolism	Metabolism
g23027.t1	K00817	hisC; histidinol-phosphate aminotransferase [EC:2.6.1.9]	01230 Biosynthesis of amino acids	Metabolism	Metabolism
g23031.t1	K01519	ITPA; inosine triphosphate pyrophosphatase [EC:3.6.1.-]	00230 Purine metabolism	Nucleotide metabolism	Metabolism
g23059.t1	K03165	TOP3; DNA topoisomerase III [EC:5.99.1.2]	03440 Homologous recombination	Replication and repair	Genetic Information Processing
g23089.t1	K01778	dapF; diaminopimelate epimerase [EC:5.1.1.7]	00300 Lysine biosynthesis	Amino acid metabolism	Metabolism
g23089.t1	K01778	dapF; diaminopimelate epimerase [EC:5.1.1.7]	01230 Biosynthesis of amino acids	Metabolism	Metabolism
g23094.t1	K01507	ppa; inorganic pyrophosphatase [EC:3.6.1.1]	00190 Oxidative phosphorylation	Energy metabolism	Metabolism
g23108.t1	K12492	ARFGAP1; ADP-ribosylation factor GTPase-activating protein 1	04144 Endocytosis	Transport and catabolism	Cellular Processes
g23120.t1	K03850	ALG10; alpha-1,2-glucosyltransferase [EC:2.4.1.256]	00510 N-Glycan biosynthesis	Glycan biosynthesis and metabolism	Metabolism
g23174.t1	K00208	fabI; enoyl-[acyl-carrier protein] reductase I [EC:1.3.1.9 1.3.1.10]	00780 Biotin metabolism	Metabolism of cofactors and vitamins	Metabolism
g23174.t1	K00208	fabI; enoyl-[acyl-carrier protein] reductase I [EC:1.3.1.9 1.3.1.10]	01212 Fatty acid metabolism	Metabolism	Metabolism
g23174.t1	K00208	fabI; enoyl-[acyl-carrier protein] reductase I [EC:1.3.1.9 1.3.1.10]	00061 Fatty acid biosynthesis	Lipid metabolism	Metabolism
g23176.t1	K10256	FAD2; omega-6 fatty acid desaturase / acyl-lipid omega-6 desaturase (Delta-12 desaturase) [EC:1.14.19.6 1.14.19.22]	01040 Biosynthesis of unsaturated fatty acids	Lipid metabolism	Metabolism
g23176.t1	K10256	FAD2; omega-6 fatty acid desaturase / acyl-lipid omega-6 desaturase (Delta-12 desaturase) [EC:1.14.19.6 1.14.19.22]	01212 Fatty acid metabolism	Metabolism	Metabolism
g23185.t1	K10666	RNF5; E3 ubiquitin-protein ligase RNF5 [EC:2.3.2.27]	04141 Protein processing in endoplasmic reticulum	Folding, sorting and degradation	Genetic Information Processing
g232.t1	K14489	AHK2_3_4; arabidopsis histidine kinase 2/3/4 (cytokinin receptor) [EC:2.7.13.3]	04075 Plant hormone signal transduction	Signal transduction	Environmental Information Processing
g2320.t1	K00140	mmsA; malonate-semialdehyde dehydrogenase (acetylating) / methylmalonate-semialdehyde dehydrogenase [EC:1.2.1.18 1.2.1.27]	00280 Valine, leucine and isoleucine degradation	Amino acid metabolism	Metabolism
g2320.t1	K00140	mmsA; malonate-semialdehyde dehydrogenase (acetylating) / methylmalonate-semialdehyde dehydrogenase [EC:1.2.1.18 1.2.1.27]	01200 Carbon metabolism	Metabolism	Metabolism
g2320.t1	K00140	mmsA; malonate-semialdehyde dehydrogenase (acetylating) / methylmalonate-semialdehyde dehydrogenase [EC:1.2.1.18 1.2.1.27]	00410 beta-Alanine metabolism	Metabolism of other amino acids	Metabolism
g2320.t1	K00140	mmsA; malonate-semialdehyde dehydrogenase (acetylating) / methylmalonate-semialdehyde dehydrogenase [EC:1.2.1.18 1.2.1.27]	00562 Inositol phosphate metabolism	Carbohydrate metabolism	Metabolism
g2320.t1	K00140	mmsA; malonate-semialdehyde dehydrogenase (acetylating) / methylmalonate-semialdehyde dehydrogenase [EC:1.2.1.18 1.2.1.27]	00640 Propanoate metabolism	Carbohydrate metabolism	Metabolism
g23200.t1	K12120	PHYA; phytochrome A	04712 Circadian rhythm - plant	Environmental adaptation	Organismal Systems
g23219.t1	K15747	LUT5; beta-ring hydroxylase [EC:1.14.-.-]	00906 Carotenoid biosynthesis	Metabolism of terpenoids and polyketides	Metabolism
g23233.t1	K20860	FHY1; FMN hydrolase / 5-amino-6-(5-phospho-D-ribitylamino)uracil phosphatase [EC:3.1.3.102 3.1.3.104]	00740 Riboflavin metabolism	Metabolism of cofactors and vitamins	Metabolism
g23272.t1	K16223	FT; protein FLOWERING LOCUS T	04712 Circadian rhythm - plant	Environmental adaptation	Organismal Systems
g23279.t1	K01653	E2.2.1.6S; acetolactate synthase I/III small subunit [EC:2.2.1.6]	01230 Biosynthesis of amino acids	Metabolism	Metabolism
g23279.t1	K01653	E2.2.1.6S; acetolactate synthase I/III small subunit [EC:2.2.1.6]	00290 Valine, leucine and isoleucine biosynthesis	Amino acid metabolism	Metabolism
g23279.t1	K01653	E2.2.1.6S; acetolactate synthase I/III small subunit [EC:2.2.1.6]	00650 Butanoate metabolism	Carbohydrate metabolism	Metabolism
g23279.t1	K01653	E2.2.1.6S; acetolactate synthase I/III small subunit [EC:2.2.1.6]	00660 C5-Branched dibasic acid metabolism	Carbohydrate metabolism	Metabolism
g23279.t1	K01653	E2.2.1.6S; acetolactate synthase I/III small subunit [EC:2.2.1.6]	00770 Pantothenate and CoA biosynthesis	Metabolism of cofactors and vitamins	Metabolism
g23279.t1	K01653	E2.2.1.6S; acetolactate synthase I/III small subunit [EC:2.2.1.6]	01210 2-Oxocarboxylic acid metabolism	Metabolism	Metabolism
g23284.t1	K12603	CNOT6; CCR4-NOT transcription complex subunit 6 [EC:3.1.13.4]	03018 RNA degradation	Folding, sorting and degradation	Genetic Information Processing
g23303.t1	K09843	E1.14.13.93; ()-abscisic acid 8'-hydroxylase [EC:1.14.13.93]	00906 Carotenoid biosynthesis	Metabolism of terpenoids and polyketides	Metabolism
g23320.t1	K00430	E1.11.1.7; peroxidase [EC:1.11.1.7]	00940 Phenylpropanoid biosynthesis	Biosynthesis of other secondary metabolites	Metabolism
g23412.t1	K03655	recG; ATP-dependent DNA helicase RecG [EC:3.6.4.12]	03440 Homologous recombination	Replication and repair	Genetic Information Processing
g23425.t1	K00767	nadC; nicotinate-nucleotide pyrophosphorylase (carboxylating) [EC:2.4.2.19]	00760 Nicotinate and nicotinamide metabolism	Metabolism of cofactors and vitamins	Metabolism
g23428.t1	K00921	PIKFYVE; 1-phosphatidylinositol-3-phosphate 5-kinase [EC:2.7.1.150]	00562 Inositol phosphate metabolism	Carbohydrate metabolism	Metabolism
g23428.t1	K00921	PIKFYVE; 1-phosphatidylinositol-3-phosphate 5-kinase [EC:2.7.1.150]	04070 Phosphatidylinositol signaling system	Signal transduction	Environmental Information Processing
g23428.t1	K00921	PIKFYVE; 1-phosphatidylinositol-3-phosphate 5-kinase [EC:2.7.1.150]	04145 Phagosome	Transport and catabolism	Cellular Processes
g23468.t1	K03347	CUL1; cullin 1	04141 Protein processing in endoplasmic reticulum	Folding, sorting and degradation	Genetic Information Processing
g23468.t1	K03347	CUL1; cullin 1	04120 Ubiquitin mediated proteolysis	Folding, sorting and degradation	Genetic Information Processing
g23484.t1	K03354	APC7; anaphase-promoting complex subunit 7	04120 Ubiquitin mediated proteolysis	Folding, sorting and degradation	Genetic Information Processing
g23491.t1	K10144	RCHY1; RING finger and CHY zinc finger domain-containing protein 1 [EC:2.3.2.27]	04120 Ubiquitin mediated proteolysis	Folding, sorting and degradation	Genetic Information Processing
g23552.t1	K02876	RP-L15; large subunit ribosomal protein L15	03010 Ribosome	Translation	Genetic Information Processing
g23555.t1	K10684	UBLE1A; ubiquitin-like 1-activating enzyme E1 A [EC:6.2.1.45]	04120 Ubiquitin mediated proteolysis	Folding, sorting and degradation	Genetic Information Processing
g2357.t1	K09840	NCED; 9-cis-epoxycarotenoid dioxygenase [EC:1.13.11.51]	00906 Carotenoid biosynthesis	Metabolism of terpenoids and polyketides	Metabolism
g23570.t1	K10839	RAD23; UV excision repair protein RAD23	04141 Protein processing in endoplasmic reticulum	Folding, sorting and degradation	Genetic Information Processing
g23570.t1	K10839	RAD23; UV excision repair protein RAD23	03420 Nucleotide excision repair	Replication and repair	Genetic Information Processing
g23573.t1	K00627	DLAT; pyruvate dehydrogenase E2 component (dihydrolipoamide acetyltransferase) [EC:2.3.1.12]	01200 Carbon metabolism	Metabolism	Metabolism
g23573.t1	K00627	DLAT; pyruvate dehydrogenase E2 component (dihydrolipoamide acetyltransferase) [EC:2.3.1.12]	00620 Pyruvate metabolism	Carbohydrate metabolism	Metabolism
g23573.t1	K00627	DLAT; pyruvate dehydrogenase E2 component (dihydrolipoamide acetyltransferase) [EC:2.3.1.12]	00010 Glycolysis / Gluconeogenesis	Carbohydrate metabolism	Metabolism
g23573.t1	K00627	DLAT; pyruvate dehydrogenase E2 component (dihydrolipoamide acetyltransferase) [EC:2.3.1.12]	00020 Citrate cycle (TCA cycle)	Carbohydrate metabolism	Metabolism
g23579.t1	K03456	PPP2R1; serine/threonine-protein phosphatase 2A regulatory subunit A	03015 mRNA surveillance pathway	Translation	Genetic Information Processing
g23644.t1	K07178	RIOK1; RIO kinase 1 [EC:2.7.11.1]	03008 Ribosome biogenesis in eukaryotes	Translation	Genetic Information Processing
g23666.t1	K08901	psbQ; photosystem II oxygen-evolving enhancer protein 3	00195 Photosynthesis	Energy metabolism	Metabolism
g23675.t1	K08695	ANR; anthocyanidin reductase [EC:1.3.1.77]	00941 Flavonoid biosynthesis	Biosynthesis of other secondary metabolites	Metabolism
g23676.t1	K14173	AFS1; alpha-farnesene synthase [EC:4.2.3.46]	00909 Sesquiterpenoid and triterpenoid biosynthesis	Metabolism of terpenoids and polyketides	Metabolism
g2370.t1	K03541	psbR; photosystem II 10kDa protein	00195 Photosynthesis	Energy metabolism	Metabolism
g2371.t1	K03553	recA; recombination protein RecA	03440 Homologous recombination	Replication and repair	Genetic Information Processing
g23773.t1	K02152	ATPeV1G; V-type H+transporting ATPase subunit G	00190 Oxidative phosphorylation	Energy metabolism	Metabolism
g23773.t1	K02152	ATPeV1G; V-type H+transporting ATPase subunit G	04145 Phagosome	Transport and catabolism	Cellular Processes
g23792.t1	K00627	DLAT; pyruvate dehydrogenase E2 component (dihydrolipoamide acetyltransferase) [EC:2.3.1.12]	01200 Carbon metabolism	Metabolism	Metabolism
g23792.t1	K00627	DLAT; pyruvate dehydrogenase E2 component (dihydrolipoamide acetyltransferase) [EC:2.3.1.12]	00620 Pyruvate metabolism	Carbohydrate metabolism	Metabolism
g23792.t1	K00627	DLAT; pyruvate dehydrogenase E2 component (dihydrolipoamide acetyltransferase) [EC:2.3.1.12]	00010 Glycolysis / Gluconeogenesis	Carbohydrate metabolism	Metabolism
g23792.t1	K00627	DLAT; pyruvate dehydrogenase E2 component (dihydrolipoamide acetyltransferase) [EC:2.3.1.12]	00020 Citrate cycle (TCA cycle)	Carbohydrate metabolism	Metabolism
g238.t1	K08908	LHCA2; light-harvesting complex I chlorophyll a/b binding protein 2	00196 Photosynthesis - antenna proteins	Energy metabolism	Metabolism
g23800.t1	K02113	ATPF1D; F-type H+transporting ATPase subunit delta	00190 Oxidative phosphorylation	Energy metabolism	Metabolism
g23800.t1	K02113	ATPF1D; F-type H+transporting ATPase subunit delta	00195 Photosynthesis	Energy metabolism	Metabolism
g23822.t1	K07897	RAB7A; Ras-related protein Rab-7A	04144 Endocytosis	Transport and catabolism	Cellular Processes
g23822.t1	K07897	RAB7A; Ras-related protein Rab-7A	04145 Phagosome	Transport and catabolism	Cellular Processes
g23824.t1	K02945	RP-S1; small subunit ribosomal protein S1	03010 Ribosome	Translation	Genetic Information Processing
g23826.t1	K14156	CHK; choline/ethanolamine kinase [EC:2.7.1.32 2.7.1.82]	00564 Glycerophospholipid metabolism	Lipid metabolism	Metabolism
g23919.t1	K10599	PRPF19; pre-mRNA-processing factor 19 [EC:2.3.2.27]	04120 Ubiquitin mediated proteolysis	Folding, sorting and degradation	Genetic Information Processing
g23919.t1	K10599	PRPF19; pre-mRNA-processing factor 19 [EC:2.3.2.27]	03040 Spliceosome	Transcription	Genetic Information Processing
g2392.t1	K13126	PABPC; polyadenylate-binding protein	03015 mRNA surveillance pathway	Translation	Genetic Information Processing
g2392.t1	K13126	PABPC; polyadenylate-binding protein	03018 RNA degradation	Folding, sorting and degradation	Genetic Information Processing
g2392.t1	K13126	PABPC; polyadenylate-binding protein	03013 RNA transport	Translation	Genetic Information Processing
g23945.t1	K08336	ATG12; ubiquitin-like protein ATG12	04136 Autophagy - other eukaryotes	Transport and catabolism	Cellular Processes
g23957.t1	K03126	TAF12; transcription initiation factor TFIID subunit 12	03022 Basal transcription factors	Transcription	Genetic Information Processing
g23972.t1	K12823	DDX5; ATP-dependent RNA helicase DDX5/DBP2 [EC:3.6.4.13]	03040 Spliceosome	Transcription	Genetic Information Processing
g24004.t1	K12309	GLB1; beta-galactosidase [EC:3.2.1.23]	00052 Galactose metabolism	Carbohydrate metabolism	Metabolism
g24004.t1	K12309	GLB1; beta-galactosidase [EC:3.2.1.23]	00531 Glycosaminoglycan degradation	Glycan biosynthesis and metabolism	Metabolism
g24004.t1	K12309	GLB1; beta-galactosidase [EC:3.2.1.23]	00604 Glycosphingolipid biosynthesis - ganglio series	Glycan biosynthesis and metabolism	Metabolism
g24004.t1	K12309	GLB1; beta-galactosidase [EC:3.2.1.23]	00511 Other glycan degradation	Glycan biosynthesis and metabolism	Metabolism
g24004.t1	K12309	GLB1; beta-galactosidase [EC:3.2.1.23]	00600 Sphingolipid metabolism	Lipid metabolism	Metabolism
g24006.t1	K03787	surE; 5'-nucleotidase [EC:3.1.3.5]	00240 Pyrimidine metabolism	Nucleotide metabolism	Metabolism
g24006.t1	K03787	surE; 5'-nucleotidase [EC:3.1.3.5]	00760 Nicotinate and nicotinamide metabolism	Metabolism of cofactors and vitamins	Metabolism
g24006.t1	K03787	surE; 5'-nucleotidase [EC:3.1.3.5]	00230 Purine metabolism	Nucleotide metabolism	Metabolism
g24009.t1	K03257	EIF4A; translation initiation factor 4A	03013 RNA transport	Translation	Genetic Information Processing
g2403.t1	K00469	MIOX; inositol oxygenase [EC:1.13.99.1]	00053 Ascorbate and aldarate metabolism	Carbohydrate metabolism	Metabolism
g2403.t1	K00469	MIOX; inositol oxygenase [EC:1.13.99.1]	00562 Inositol phosphate metabolism	Carbohydrate metabolism	Metabolism
g24038.t1	K12842	SR140; U2-associated protein SR140	03040 Spliceosome	Transcription	Genetic Information Processing
g24039.t1	K00432	gpx; glutathione peroxidase [EC:1.11.1.9]	00480 Glutathione metabolism	Metabolism of other amino acids	Metabolism
g24039.t1	K00432	gpx; glutathione peroxidase [EC:1.11.1.9]	00590 Arachidonic acid metabolism	Lipid metabolism	Metabolism
g24046.t1	K16860	PLD3_4; phospholipase D3/4 [EC:3.1.4.4]	00565 Ether lipid metabolism	Lipid metabolism	Metabolism
g24046.t1	K16860	PLD3_4; phospholipase D3/4 [EC:3.1.4.4]	00564 Glycerophospholipid metabolism	Lipid metabolism	Metabolism
g24078.t1	K14326	UPF1; regulator of nonsense transcripts 1 [EC:3.6.4.-]	03013 RNA transport	Translation	Genetic Information Processing
g24078.t1	K14326	UPF1; regulator of nonsense transcripts 1 [EC:3.6.4.-]	03015 mRNA surveillance pathway	Translation	Genetic Information Processing
g24081.t1	K02134	ATPeF1D; F-type H+transporting ATPase subunit delta	00190 Oxidative phosphorylation	Energy metabolism	Metabolism
g24095.t1	K10848	ERCC4; DNA excision repair protein ERCC-4 [EC:3.1.-.-]	03420 Nucleotide excision repair	Replication and repair	Genetic Information Processing
g24113.t1	K12836	U2AF1; splicing factor U2AF 35 kDa subunit	03040 Spliceosome	Transcription	Genetic Information Processing
g24120.t1	K00948	PRPS; ribose-phosphate pyrophosphokinase [EC:2.7.6.1]	01200 Carbon metabolism	Metabolism	Metabolism
g24120.t1	K00948	PRPS; ribose-phosphate pyrophosphokinase [EC:2.7.6.1]	00030 Pentose phosphate pathway	Carbohydrate metabolism	Metabolism
g24120.t1	K00948	PRPS; ribose-phosphate pyrophosphokinase [EC:2.7.6.1]	00230 Purine metabolism	Nucleotide metabolism	Metabolism
g24120.t1	K00948	PRPS; ribose-phosphate pyrophosphokinase [EC:2.7.6.1]	01230 Biosynthesis of amino acids	Metabolism	Metabolism
g24137.t1	K14500	BSK; BR-signaling kinase [EC:2.7.11.1]	04075 Plant hormone signal transduction	Signal transduction	Environmental Information Processing
g24169.t1	K00787	FDPS; farnesyl diphosphate synthase [EC:2.5.1.1 2.5.1.10]	00900 Terpenoid backbone biosynthesis	Metabolism of terpenoids and polyketides	Metabolism
g2417.t1	K12197	CHMP1; charged multivesicular body protein 1	04144 Endocytosis	Transport and catabolism	Cellular Processes
g24177.t1	K19269	PGP; phosphoglycolate phosphatase [EC:3.1.3.18 3.1.3.48]	00630 Glyoxylate and dicarboxylate metabolism	Carbohydrate metabolism	Metabolism
g24177.t1	K19269	PGP; phosphoglycolate phosphatase [EC:3.1.3.18 3.1.3.48]	01200 Carbon metabolism	Metabolism	Metabolism
g24185.t1	K06617	E2.4.1.82; raffinose synthase [EC:2.4.1.82]	00052 Galactose metabolism	Carbohydrate metabolism	Metabolism
g24240.t1	K05285	PIGN; phosphatidylinositol glycan, class N [EC:2.7.-.-]	00563 Glycosylphosphatidylinositol(GPI)-anchor biosynthesis	Glycan biosynthesis and metabolism	Metabolism
g24251.t1	K10846	ERCC5; DNA excision repair protein ERCC-5	03420 Nucleotide excision repair	Replication and repair	Genetic Information Processing
g24256.t1	K00128	ALDH; aldehyde dehydrogenase (NAD) [EC:1.2.1.3]	00340 Histidine metabolism	Amino acid metabolism	Metabolism
g24256.t1	K00128	ALDH; aldehyde dehydrogenase (NAD) [EC:1.2.1.3]	00330 Arginine and proline metabolism	Amino acid metabolism	Metabolism
g24256.t1	K00128	ALDH; aldehyde dehydrogenase (NAD) [EC:1.2.1.3]	00410 beta-Alanine metabolism	Metabolism of other amino acids	Metabolism
g24256.t1	K00128	ALDH; aldehyde dehydrogenase (NAD) [EC:1.2.1.3]	00071 Fatty acid degradation	Lipid metabolism	Metabolism
g24256.t1	K00128	ALDH; aldehyde dehydrogenase (NAD) [EC:1.2.1.3]	00280 Valine, leucine and isoleucine degradation	Amino acid metabolism	Metabolism
g24256.t1	K00128	ALDH; aldehyde dehydrogenase (NAD) [EC:1.2.1.3]	00561 Glycerolipid metabolism	Lipid metabolism	Metabolism
g24256.t1	K00128	ALDH; aldehyde dehydrogenase (NAD) [EC:1.2.1.3]	00053 Ascorbate and aldarate metabolism	Carbohydrate metabolism	Metabolism
g24256.t1	K00128	ALDH; aldehyde dehydrogenase (NAD) [EC:1.2.1.3]	00010 Glycolysis / Gluconeogenesis	Carbohydrate metabolism	Metabolism
g24256.t1	K00128	ALDH; aldehyde dehydrogenase (NAD) [EC:1.2.1.3]	00620 Pyruvate metabolism	Carbohydrate metabolism	Metabolism
g24256.t1	K00128	ALDH; aldehyde dehydrogenase (NAD) [EC:1.2.1.3]	00380 Tryptophan metabolism	Amino acid metabolism	Metabolism
g24256.t1	K00128	ALDH; aldehyde dehydrogenase (NAD) [EC:1.2.1.3]	00903 Limonene and pinene degradation	Metabolism of terpenoids and polyketides	Metabolism
g24256.t1	K00128	ALDH; aldehyde dehydrogenase (NAD) [EC:1.2.1.3]	00310 Lysine degradation	Amino acid metabolism	Metabolism
g2426.t1	K15403	ACE; fatty acid omega-hydroxy dehydrogenase [EC:1.1.-.-]	00073 Cutin, suberine and wax biosynthesis	Lipid metabolism	Metabolism
g24267.t1	K05954	FNTB; protein farnesyltransferase subunit beta [EC:2.5.1.58]	00900 Terpenoid backbone biosynthesis	Metabolism of terpenoids and polyketides	Metabolism
g24292.t1	K02935	RP-L7; large subunit ribosomal protein L7/L12	03010 Ribosome	Translation	Genetic Information Processing
g24294.t1	K07937	ARF1; ADP-ribosylation factor 1	04144 Endocytosis	Transport and catabolism	Cellular Processes
g24297.t1	K12823	DDX5; ATP-dependent RNA helicase DDX5/DBP2 [EC:3.6.4.13]	03040 Spliceosome	Transcription	Genetic Information Processing
g24331.t1	K02258	COX11; cytochrome c oxidase assembly protein subunit 11	00190 Oxidative phosphorylation	Energy metabolism	Metabolism
g24335.t1	K03019	RPC11; DNA-directed RNA polymerase III subunit RPC11	00240 Pyrimidine metabolism	Nucleotide metabolism	Metabolism
g24335.t1	K03019	RPC11; DNA-directed RNA polymerase III subunit RPC11	00230 Purine metabolism	Nucleotide metabolism	Metabolism
g24335.t1	K03019	RPC11; DNA-directed RNA polymerase III subunit RPC11	03020 RNA polymerase	Transcription	Genetic Information Processing
g24341.t1	K02266	COX6A; cytochrome c oxidase subunit 6a	00190 Oxidative phosphorylation	Energy metabolism	Metabolism
g24345.t1	K10606	FANCL; E3 ubiquitin-protein ligase FANCL [EC:2.3.2.27]	04120 Ubiquitin mediated proteolysis	Folding, sorting and degradation	Genetic Information Processing
g24377.t1	K14682	argAB; amino-acid N-acetyltransferase [EC:2.3.1.1]	00220 Arginine biosynthesis	Amino acid metabolism	Metabolism
g24377.t1	K14682	argAB; amino-acid N-acetyltransferase [EC:2.3.1.1]	01230 Biosynthesis of amino acids	Metabolism	Metabolism
g24377.t1	K14682	argAB; amino-acid N-acetyltransferase [EC:2.3.1.1]	01210 2-Oxocarboxylic acid metabolism	Metabolism	Metabolism
g24378.t1	K03937	NDUFS4; NADH dehydrogenase (ubiquinone) Fe-S protein 4	00190 Oxidative phosphorylation	Energy metabolism	Metabolism
g24380.t1	K02935	RP-L7; large subunit ribosomal protein L7/L12	03010 Ribosome	Translation	Genetic Information Processing
g24387.t1	K00860	cysC; adenylylsulfate kinase [EC:2.7.1.25]	00920 Sulfur metabolism	Energy metabolism	Metabolism
g24387.t1	K00860	cysC; adenylylsulfate kinase [EC:2.7.1.25]	00230 Purine metabolism	Nucleotide metabolism	Metabolism
g24388.t1	K02898	RP-L26e; large subunit ribosomal protein L26e	03010 Ribosome	Translation	Genetic Information Processing
g244.t1	K02880	RP-L17e; large subunit ribosomal protein L17e	03010 Ribosome	Translation	Genetic Information Processing
g24410.t1	K01187	malZ; alpha-glucosidase [EC:3.2.1.20]	00052 Galactose metabolism	Carbohydrate metabolism	Metabolism
g24410.t1	K01187	malZ; alpha-glucosidase [EC:3.2.1.20]	00500 Starch and sucrose metabolism	Carbohydrate metabolism	Metabolism
g24424.t1	K14567	UTP14; U3 small nucleolar RNA-associated protein 14	03008 Ribosome biogenesis in eukaryotes	Translation	Genetic Information Processing
g24425.t1	K11091	SNRPA; U1 small nuclear ribonucleoprotein A	03040 Spliceosome	Transcription	Genetic Information Processing
g24454.t1	K01937	pyrG; CTP synthase [EC:6.3.4.2]	00240 Pyrimidine metabolism	Nucleotide metabolism	Metabolism
g24457.t1	K09584	PDIA6; protein disulfide-isomerase A6 [EC:5.3.4.1]	04141 Protein processing in endoplasmic reticulum	Folding, sorting and degradation	Genetic Information Processing
g24461.t1	K09517	DNAJB11; DnaJ homolog subfamily B member 11	04141 Protein processing in endoplasmic reticulum	Folding, sorting and degradation	Genetic Information Processing
g24470.t1	K10728	TOPBP1; topoisomerase (DNA) II binding protein 1	03440 Homologous recombination	Replication and repair	Genetic Information Processing
g24474.t1	K07953	SAR1; GTP-binding protein SAR1 [EC:3.6.5.-]	04141 Protein processing in endoplasmic reticulum	Folding, sorting and degradation	Genetic Information Processing
g24476.t1	K08737	MSH6; DNA mismatch repair protein MSH6	03430 Mismatch repair	Replication and repair	Genetic Information Processing
g24483.t1	K02976	RP-S26e; small subunit ribosomal protein S26e	03010 Ribosome	Translation	Genetic Information Processing
g245.t1	K06949	rsgA; ribosome biogenesis GTPase / thiamine phosphate phosphatase [EC:3.6.1.- 3.1.3.100]	00730 Thiamine metabolism	Metabolism of cofactors and vitamins	Metabolism
g24526.t1	K14515	EBF1_2; EIN3-binding F-box protein	04075 Plant hormone signal transduction	Signal transduction	Environmental Information Processing
g24530.t1	K00430	E1.11.1.7; peroxidase [EC:1.11.1.7]	00940 Phenylpropanoid biosynthesis	Biosynthesis of other secondary metabolites	Metabolism
g24531.t1	K21418	HMOX2; heme oxygenase 2 [EC:1.14.14.18]	00860 Porphyrin and chlorophyll metabolism	Metabolism of cofactors and vitamins	Metabolism
g24538.t1	K12845	SNU13; U4/U6 small nuclear ribonucleoprotein SNU13	03040 Spliceosome	Transcription	Genetic Information Processing
g24538.t1	K12845	SNU13; U4/U6 small nuclear ribonucleoprotein SNU13	03008 Ribosome biogenesis in eukaryotes	Translation	Genetic Information Processing
g24544.t1	K12845	SNU13; U4/U6 small nuclear ribonucleoprotein SNU13	03040 Spliceosome	Transcription	Genetic Information Processing
g24544.t1	K12845	SNU13; U4/U6 small nuclear ribonucleoprotein SNU13	03008 Ribosome biogenesis in eukaryotes	Translation	Genetic Information Processing
g24546.t1	K09518	DNAJB12; DnaJ homolog subfamily B member 12	04141 Protein processing in endoplasmic reticulum	Folding, sorting and degradation	Genetic Information Processing
g24548.t1	K00894	ETNK; ethanolamine kinase [EC:2.7.1.82]	00564 Glycerophospholipid metabolism	Lipid metabolism	Metabolism
g24559.t1	K06130	LYPLA2; lysophospholipase II [EC:3.1.1.5]	00564 Glycerophospholipid metabolism	Lipid metabolism	Metabolism
g24564.t1	K15639	CYP734A1; PHYB activation tagged suppressor 1 [EC:1.14.-.-]	00905 Brassinosteroid biosynthesis	Metabolism of terpenoids and polyketides	Metabolism
g24590.t1	K17907	ATG9; autophagy-related protein 9	04136 Autophagy - other eukaryotes	Transport and catabolism	Cellular Processes
g24617.t1	K13024	PPIP5K; inositol-hexakisphosphate/diphosphoinositol-pentakisphosphate 1-kinase [EC:2.7.4.24]	04070 Phosphatidylinositol signaling system	Signal transduction	Environmental Information Processing
g24622.t1	K00878	thiM; hydroxyethylthiazole kinase [EC:2.7.1.50]	00730 Thiamine metabolism	Metabolism of cofactors and vitamins	Metabolism
g24626.t1	K00387	SUOX; sulfite oxidase [EC:1.8.3.1]	00920 Sulfur metabolism	Energy metabolism	Metabolism
g24640.t1	K00889	PIP5K; 1-phosphatidylinositol-4-phosphate 5-kinase [EC:2.7.1.68]	00562 Inositol phosphate metabolism	Carbohydrate metabolism	Metabolism
g24640.t1	K00889	PIP5K; 1-phosphatidylinositol-4-phosphate 5-kinase [EC:2.7.1.68]	04070 Phosphatidylinositol signaling system	Signal transduction	Environmental Information Processing
g24640.t1	K00889	PIP5K; 1-phosphatidylinositol-4-phosphate 5-kinase [EC:2.7.1.68]	04144 Endocytosis	Transport and catabolism	Cellular Processes
g24650.t1	K08730	PTDSS2; phosphatidylserine synthase 2 [EC:2.7.8.29]	00564 Glycerophospholipid metabolism	Lipid metabolism	Metabolism
g2470.t1	K12667	SWP1; oligosaccharyltransferase complex subunit delta (ribophorin II)	00510 N-Glycan biosynthesis	Glycan biosynthesis and metabolism	Metabolism
g2470.t1	K12667	SWP1; oligosaccharyltransferase complex subunit delta (ribophorin II)	04141 Protein processing in endoplasmic reticulum	Folding, sorting and degradation	Genetic Information Processing
g2471.t1	K12608	CAF16; CCR4-NOT complex subunit CAF16	03018 RNA degradation	Folding, sorting and degradation	Genetic Information Processing
g24732.t1	K01886	QARS; glutaminyl-tRNA synthetase [EC:6.1.1.18]	00970 Aminoacyl-tRNA biosynthesis	Translation	Genetic Information Processing
g24744.t1	K12603	CNOT6; CCR4-NOT transcription complex subunit 6 [EC:3.1.13.4]	03018 RNA degradation	Folding, sorting and degradation	Genetic Information Processing
g24745.t1	K13356	FAR; alcohol-forming fatty acyl-CoA reductase [EC:1.2.1.84]	00073 Cutin, suberine and wax biosynthesis	Lipid metabolism	Metabolism
g24745.t1	K13356	FAR; alcohol-forming fatty acyl-CoA reductase [EC:1.2.1.84]	04146 Peroxisome	Transport and catabolism	Cellular Processes
g2475.t1	K12860	CDC5L; pre-mRNA-splicing factor CDC5/CEF1	03040 Spliceosome	Transcription	Genetic Information Processing
g24751.t1	K12501	HST; homogentisate solanesyltransferase [EC:2.5.1.117]	00130 Ubiquinone and other terpenoid-quinone biosynthesis	Metabolism of cofactors and vitamins	Metabolism
g24760.t1	K00102	dld; D-lactate dehydrogenase (cytochrome) [EC:1.1.2.4]	00620 Pyruvate metabolism	Carbohydrate metabolism	Metabolism
g24767.t1	K13412	CPK; calcium-dependent protein kinase [EC:2.7.11.1]	04626 Plant-pathogen interaction	Environmental adaptation	Organismal Systems
g24768.t1	K09835	crtISO; prolycopene isomerase [EC:5.2.1.13]	00906 Carotenoid biosynthesis	Metabolism of terpenoids and polyketides	Metabolism
g2477.t1	K12192	CHMP2B; charged multivesicular body protein 2B	04144 Endocytosis	Transport and catabolism	Cellular Processes
g24775.t1	K13412	CPK; calcium-dependent protein kinase [EC:2.7.11.1]	04626 Plant-pathogen interaction	Environmental adaptation	Organismal Systems
g24802.t1	K09480	DGD; digalactosyldiacylglycerol synthase [EC:2.4.1.241]	00561 Glycerolipid metabolism	Lipid metabolism	Metabolism
g24824.t1	K12581	CNOT7_8; CCR4-NOT transcription complex subunit 7/8	03018 RNA degradation	Folding, sorting and degradation	Genetic Information Processing
g24836.t1	K02955	RP-S14e; small subunit ribosomal protein S14e	03010 Ribosome	Translation	Genetic Information Processing
g24838.t1	K12611	DCP1B; mRNA-decapping enzyme 1B [EC:3.-.-.-]	03018 RNA degradation	Folding, sorting and degradation	Genetic Information Processing
g24842.t1	K17917	SNX1_2; sorting nexin-1/2	04144 Endocytosis	Transport and catabolism	Cellular Processes
g24843.t1	K02955	RP-S14e; small subunit ribosomal protein S14e	03010 Ribosome	Translation	Genetic Information Processing
g24854.t1	K00475	E1.14.11.9; naringenin 3-dioxygenase [EC:1.14.11.9]	00941 Flavonoid biosynthesis	Biosynthesis of other secondary metabolites	Metabolism
g24859.t1	K13412	CPK; calcium-dependent protein kinase [EC:2.7.11.1]	04626 Plant-pathogen interaction	Environmental adaptation	Organismal Systems
g24879.t1	K10772	APEX2; AP endonuclease 2 [EC:4.2.99.18]	03410 Base excision repair	Replication and repair	Genetic Information Processing
g2494.t1	K10683	BARD1; BRCA1-associated RING domain protein 1	03440 Homologous recombination	Replication and repair	Genetic Information Processing
g24975.t1	K12881	THOC4; THO complex subunit 4	03040 Spliceosome	Transcription	Genetic Information Processing
g24975.t1	K12881	THOC4; THO complex subunit 4	03015 mRNA surveillance pathway	Translation	Genetic Information Processing
g24975.t1	K12881	THOC4; THO complex subunit 4	03013 RNA transport	Translation	Genetic Information Processing
g24976.t1	K02957	RP-S15Ae; small subunit ribosomal protein S15Ae	03010 Ribosome	Translation	Genetic Information Processing
g24983.t1	K10703	PHS1; very-long-chain (3R)-3-hydroxyacyl-CoA dehydratase [EC:4.2.1.134]	01040 Biosynthesis of unsaturated fatty acids	Lipid metabolism	Metabolism
g24983.t1	K10703	PHS1; very-long-chain (3R)-3-hydroxyacyl-CoA dehydratase [EC:4.2.1.134]	01212 Fatty acid metabolism	Metabolism	Metabolism
g24983.t1	K10703	PHS1; very-long-chain (3R)-3-hydroxyacyl-CoA dehydratase [EC:4.2.1.134]	00062 Fatty acid elongation	Lipid metabolism	Metabolism
g250.t1	K12815	DHX38; pre-mRNA-splicing factor ATP-dependent RNA helicase DHX38/PRP16 [EC:3.6.4.13]	03040 Spliceosome	Transcription	Genetic Information Processing
g25012.t1	K12742	ispS; isoprene synthase [EC:4.2.3.27]	00900 Terpenoid backbone biosynthesis	Metabolism of terpenoids and polyketides	Metabolism
g25048.t1	K03679	RRP4; exosome complex component RRP4	03018 RNA degradation	Folding, sorting and degradation	Genetic Information Processing
g25127.t1	K10610	DDB1; DNA damage-binding protein 1	04120 Ubiquitin mediated proteolysis	Folding, sorting and degradation	Genetic Information Processing
g25127.t1	K10610	DDB1; DNA damage-binding protein 1	03420 Nucleotide excision repair	Replication and repair	Genetic Information Processing
g25138.t1	K14404	CPSF4; cleavage and polyadenylation specificity factor subunit 4	03015 mRNA surveillance pathway	Translation	Genetic Information Processing
g2515.t1	K12639	CYP724B1; cytochrome P450 family 724 subfamily B polypeptide 1 [EC:1.14.13.-]	00905 Brassinosteroid biosynthesis	Metabolism of terpenoids and polyketides	Metabolism
g25150.t1	K03253	EIF3B; translation initiation factor 3 subunit B	03013 RNA transport	Translation	Genetic Information Processing
g25152.t1	K01810	GPI; glucose-6-phosphate isomerase [EC:5.3.1.9]	00520 Amino sugar and nucleotide sugar metabolism	Carbohydrate metabolism	Metabolism
g252.t1	K02737	PSMB5; 20S proteasome subunit beta 5 [EC:3.4.25.1]	03050 Proteasome	Folding, sorting and degradation	Genetic Information Processing
g25204.t1	K01807	rpiA; ribose 5-phosphate isomerase A [EC:5.3.1.6]	00710 Carbon fixation in photosynthetic organisms	Energy metabolism	Metabolism
g25204.t1	K01807	rpiA; ribose 5-phosphate isomerase A [EC:5.3.1.6]	00030 Pentose phosphate pathway	Carbohydrate metabolism	Metabolism
g25204.t1	K01807	rpiA; ribose 5-phosphate isomerase A [EC:5.3.1.6]	01200 Carbon metabolism	Metabolism	Metabolism
g25204.t1	K01807	rpiA; ribose 5-phosphate isomerase A [EC:5.3.1.6]	01230 Biosynthesis of amino acids	Metabolism	Metabolism
g25240.t1	K03242	EIF2S3; translation initiation factor 2 subunit 3	03013 RNA transport	Translation	Genetic Information Processing
g25268.t1	K01557	FAHD1; acylpyruvate hydrolase [EC:3.7.1.5]	00350 Tyrosine metabolism	Amino acid metabolism	Metabolism
g25270.t1	K00249	ACADM; acyl-CoA dehydrogenase [EC:1.3.8.7]	01200 Carbon metabolism	Metabolism	Metabolism
g25270.t1	K00249	ACADM; acyl-CoA dehydrogenase [EC:1.3.8.7]	00410 beta-Alanine metabolism	Metabolism of other amino acids	Metabolism
g25270.t1	K00249	ACADM; acyl-CoA dehydrogenase [EC:1.3.8.7]	00640 Propanoate metabolism	Carbohydrate metabolism	Metabolism
g25270.t1	K00249	ACADM; acyl-CoA dehydrogenase [EC:1.3.8.7]	00071 Fatty acid degradation	Lipid metabolism	Metabolism
g25270.t1	K00249	ACADM; acyl-CoA dehydrogenase [EC:1.3.8.7]	01212 Fatty acid metabolism	Metabolism	Metabolism
g25270.t1	K00249	ACADM; acyl-CoA dehydrogenase [EC:1.3.8.7]	00280 Valine, leucine and isoleucine degradation	Amino acid metabolism	Metabolism
g25294.t1	K00559	E2.1.1.41; sterol 24-C-methyltransferase [EC:2.1.1.41]	00100 Steroid biosynthesis	Lipid metabolism	Metabolism
g25298.t1	K13366	MPAO; polyamine oxidase [EC:1.5.3.14 1.5.3.16 1.5.3.-]	00330 Arginine and proline metabolism	Amino acid metabolism	Metabolism
g25298.t1	K13366	MPAO; polyamine oxidase [EC:1.5.3.14 1.5.3.16 1.5.3.-]	00410 beta-Alanine metabolism	Metabolism of other amino acids	Metabolism
g25299.t1	K01205	NAGLU; alpha-N-acetylglucosaminidase [EC:3.2.1.50]	00531 Glycosaminoglycan degradation	Glycan biosynthesis and metabolism	Metabolism
g25305.t1	K02863	RP-L1; large subunit ribosomal protein L1	03010 Ribosome	Translation	Genetic Information Processing
g25335.t1	K12837	U2AF2; splicing factor U2AF 65 kDa subunit	03040 Spliceosome	Transcription	Genetic Information Processing
g25355.t1	K01082	cysQ; 3'(2'), 5'-bisphosphate nucleotidase [EC:3.1.3.7]	00920 Sulfur metabolism	Energy metabolism	Metabolism
g2536.t1	K00968	PCYT1; choline-phosphate cytidylyltransferase [EC:2.7.7.15]	00564 Glycerophospholipid metabolism	Lipid metabolism	Metabolism
g2536.t1	K00968	PCYT1; choline-phosphate cytidylyltransferase [EC:2.7.7.15]	00440 Phosphonate and phosphinate metabolism	Metabolism of other amino acids	Metabolism
g25372.t1	K03351	APC4; anaphase-promoting complex subunit 4	04120 Ubiquitin mediated proteolysis	Folding, sorting and degradation	Genetic Information Processing
g25395.t1	K14496	PYL; abscisic acid receptor PYR/PYL family	04016 MAPK signaling pathway - plant	Signal transduction	Environmental Information Processing
g25395.t1	K14496	PYL; abscisic acid receptor PYR/PYL family	04075 Plant hormone signal transduction	Signal transduction	Environmental Information Processing
g2546.t1	K11130	NOP10; H/ACA ribonucleoprotein complex subunit 3	03008 Ribosome biogenesis in eukaryotes	Translation	Genetic Information Processing
g2558.t1	K00967	PCYT2; ethanolamine-phosphate cytidylyltransferase [EC:2.7.7.14]	00564 Glycerophospholipid metabolism	Lipid metabolism	Metabolism
g2558.t1	K00967	PCYT2; ethanolamine-phosphate cytidylyltransferase [EC:2.7.7.14]	00440 Phosphonate and phosphinate metabolism	Metabolism of other amino acids	Metabolism
g2561.t1	K02879	RP-L17; large subunit ribosomal protein L17	03010 Ribosome	Translation	Genetic Information Processing
g25632.t1	K13344	PEX13; peroxin-13	04146 Peroxisome	Transport and catabolism	Cellular Processes
g2564.t1	K15633	gpmI; 2,3-bisphosphoglycerate-independent phosphoglycerate mutase [EC:5.4.2.12]	00010 Glycolysis / Gluconeogenesis	Carbohydrate metabolism	Metabolism
g2564.t1	K15633	gpmI; 2,3-bisphosphoglycerate-independent phosphoglycerate mutase [EC:5.4.2.12]	01230 Biosynthesis of amino acids	Metabolism	Metabolism
g2564.t1	K15633	gpmI; 2,3-bisphosphoglycerate-independent phosphoglycerate mutase [EC:5.4.2.12]	01200 Carbon metabolism	Metabolism	Metabolism
g25641.t1	K00430	E1.11.1.7; peroxidase [EC:1.11.1.7]	00940 Phenylpropanoid biosynthesis	Biosynthesis of other secondary metabolites	Metabolism
g2567.t1	K13448	CML; calcium-binding protein CML	04626 Plant-pathogen interaction	Environmental adaptation	Organismal Systems
g25681.t1	K02999	RPA1; DNA-directed RNA polymerase I subunit RPA1 [EC:2.7.7.6]	00240 Pyrimidine metabolism	Nucleotide metabolism	Metabolism
g25681.t1	K02999	RPA1; DNA-directed RNA polymerase I subunit RPA1 [EC:2.7.7.6]	03020 RNA polymerase	Transcription	Genetic Information Processing
g25681.t1	K02999	RPA1; DNA-directed RNA polymerase I subunit RPA1 [EC:2.7.7.6]	00230 Purine metabolism	Nucleotide metabolism	Metabolism
g25685.t1	K05747	WAS; Wiskott-Aldrich syndrome protein	04144 Endocytosis	Transport and catabolism	Cellular Processes
g25686.t1	K12829	SF3B2; splicing factor 3B subunit 2	03040 Spliceosome	Transcription	Genetic Information Processing
g2569.t1	K02950	RP-S12; small subunit ribosomal protein S12	03010 Ribosome	Translation	Genetic Information Processing
g257.t1	K03942	NDUFV1; NADH dehydrogenase (ubiquinone) flavoprotein 1 [EC:1.6.5.3 1.6.99.3]	00190 Oxidative phosphorylation	Energy metabolism	Metabolism
g25704.t1	K04712	DEGS; sphingolipid Delta-4 desaturase [EC:1.14.-.-]	00600 Sphingolipid metabolism	Lipid metabolism	Metabolism
g25708.t1	K01466	allB; allantoinase [EC:3.5.2.5]	00230 Purine metabolism	Nucleotide metabolism	Metabolism
g25709.t1	K10666	RNF5; E3 ubiquitin-protein ligase RNF5 [EC:2.3.2.27]	04141 Protein processing in endoplasmic reticulum	Folding, sorting and degradation	Genetic Information Processing
g25724.t1	K09658	DPM2; dolichyl-phosphate mannosyltransferase polypeptide 2, regulatory subunit	00510 N-Glycan biosynthesis	Glycan biosynthesis and metabolism	Metabolism
g25724.t1	K09658	DPM2; dolichyl-phosphate mannosyltransferase polypeptide 2, regulatory subunit	00563 Glycosylphosphatidylinositol(GPI)-anchor biosynthesis	Glycan biosynthesis and metabolism	Metabolism
g25725.t1	K13448	CML; calcium-binding protein CML	04626 Plant-pathogen interaction	Environmental adaptation	Organismal Systems
g2573.t1	K03945	NDUFA1; NADH dehydrogenase (ubiquinone) 1 alpha subcomplex subunit 1	00190 Oxidative phosphorylation	Energy metabolism	Metabolism
g25740.t1	K12668	OST2; oligosaccharyltransferase complex subunit epsilon	00510 N-Glycan biosynthesis	Glycan biosynthesis and metabolism	Metabolism
g25740.t1	K12668	OST2; oligosaccharyltransferase complex subunit epsilon	04141 Protein processing in endoplasmic reticulum	Folding, sorting and degradation	Genetic Information Processing
g25761.t1	K14571	RIX7; ribosome biogenesis ATPase	03008 Ribosome biogenesis in eukaryotes	Translation	Genetic Information Processing
g25766.t1	K00236	SDHC; succinate dehydrogenase (ubiquinone) cytochrome b560 subunit	01200 Carbon metabolism	Metabolism	Metabolism
g25766.t1	K00236	SDHC; succinate dehydrogenase (ubiquinone) cytochrome b560 subunit	00190 Oxidative phosphorylation	Energy metabolism	Metabolism
g25766.t1	K00236	SDHC; succinate dehydrogenase (ubiquinone) cytochrome b560 subunit	00020 Citrate cycle (TCA cycle)	Carbohydrate metabolism	Metabolism
g258.t1	K12818	DHX8; ATP-dependent RNA helicase DHX8/PRP22 [EC:3.6.4.13]	03040 Spliceosome	Transcription	Genetic Information Processing
g25812.t1	K02881	RP-L18; large subunit ribosomal protein L18	03010 Ribosome	Translation	Genetic Information Processing
g2586.t1	K02150	ATPeV1E; V-type H+transporting ATPase subunit E	04145 Phagosome	Transport and catabolism	Cellular Processes
g2586.t1	K02150	ATPeV1E; V-type H+transporting ATPase subunit E	00190 Oxidative phosphorylation	Energy metabolism	Metabolism
g25860.t1	K02716	psbO; photosystem II oxygen-evolving enhancer protein 1	00195 Photosynthesis	Energy metabolism	Metabolism
g25941.t1	K01623	ALDO; fructose-bisphosphate aldolase, class I [EC:4.1.2.13]	00010 Glycolysis / Gluconeogenesis	Carbohydrate metabolism	Metabolism
g25941.t1	K01623	ALDO; fructose-bisphosphate aldolase, class I [EC:4.1.2.13]	01200 Carbon metabolism	Metabolism	Metabolism
g25941.t1	K01623	ALDO; fructose-bisphosphate aldolase, class I [EC:4.1.2.13]	00030 Pentose phosphate pathway	Carbohydrate metabolism	Metabolism
g25941.t1	K01623	ALDO; fructose-bisphosphate aldolase, class I [EC:4.1.2.13]	00051 Fructose and mannose metabolism	Carbohydrate metabolism	Metabolism
g25941.t1	K01623	ALDO; fructose-bisphosphate aldolase, class I [EC:4.1.2.13]	00710 Carbon fixation in photosynthetic organisms	Energy metabolism	Metabolism
g25941.t1	K01623	ALDO; fructose-bisphosphate aldolase, class I [EC:4.1.2.13]	01230 Biosynthesis of amino acids	Metabolism	Metabolism
g25942.t1	K14510	CTR1; serine/threonine-protein kinase CTR1 [EC:2.7.11.1]	04016 MAPK signaling pathway - plant	Signal transduction	Environmental Information Processing
g25942.t1	K14510	CTR1; serine/threonine-protein kinase CTR1 [EC:2.7.11.1]	04075 Plant hormone signal transduction	Signal transduction	Environmental Information Processing
g25957.t1	K01074	PPT; palmitoyl-protein thioesterase [EC:3.1.2.22]	01212 Fatty acid metabolism	Metabolism	Metabolism
g25957.t1	K01074	PPT; palmitoyl-protein thioesterase [EC:3.1.2.22]	00062 Fatty acid elongation	Lipid metabolism	Metabolism
g25966.t1	K00232	E1.3.3.6; acyl-CoA oxidase [EC:1.3.3.6]	00071 Fatty acid degradation	Lipid metabolism	Metabolism
g25966.t1	K00232	E1.3.3.6; acyl-CoA oxidase [EC:1.3.3.6]	01040 Biosynthesis of unsaturated fatty acids	Lipid metabolism	Metabolism
g25966.t1	K00232	E1.3.3.6; acyl-CoA oxidase [EC:1.3.3.6]	00592 alpha-Linolenic acid metabolism	Lipid metabolism	Metabolism
g25966.t1	K00232	E1.3.3.6; acyl-CoA oxidase [EC:1.3.3.6]	04146 Peroxisome	Transport and catabolism	Cellular Processes
g25966.t1	K00232	E1.3.3.6; acyl-CoA oxidase [EC:1.3.3.6]	01212 Fatty acid metabolism	Metabolism	Metabolism
g25985.t1	K00016	LDH; L-lactate dehydrogenase [EC:1.1.1.27]	00270 Cysteine and methionine metabolism	Amino acid metabolism	Metabolism
g25985.t1	K00016	LDH; L-lactate dehydrogenase [EC:1.1.1.27]	00620 Pyruvate metabolism	Carbohydrate metabolism	Metabolism
g25985.t1	K00016	LDH; L-lactate dehydrogenase [EC:1.1.1.27]	00640 Propanoate metabolism	Carbohydrate metabolism	Metabolism
g25985.t1	K00016	LDH; L-lactate dehydrogenase [EC:1.1.1.27]	00010 Glycolysis / Gluconeogenesis	Carbohydrate metabolism	Metabolism
g2599.t1	K01598	PPCDC; phosphopantothenoylcysteine decarboxylase [EC:4.1.1.36]	00770 Pantothenate and CoA biosynthesis	Metabolism of cofactors and vitamins	Metabolism
g260.t1	K00454	LOX2S; lipoxygenase [EC:1.13.11.12]	00591 Linoleic acid metabolism	Lipid metabolism	Metabolism
g260.t1	K00454	LOX2S; lipoxygenase [EC:1.13.11.12]	00592 alpha-Linolenic acid metabolism	Lipid metabolism	Metabolism
g26010.t1	K01259	pip; proline iminopeptidase [EC:3.4.11.5]	00330 Arginine and proline metabolism	Amino acid metabolism	Metabolism
g26029.t1	K03847	ALG12; alpha-1,6-mannosyltransferase [EC:2.4.1.260]	00510 N-Glycan biosynthesis	Glycan biosynthesis and metabolism	Metabolism
g26030.t1	K00940	ndk; nucleoside-diphosphate kinase [EC:2.7.4.6]	04016 MAPK signaling pathway - plant	Signal transduction	Environmental Information Processing
g26030.t1	K00940	ndk; nucleoside-diphosphate kinase [EC:2.7.4.6]	00240 Pyrimidine metabolism	Nucleotide metabolism	Metabolism
g26030.t1	K00940	ndk; nucleoside-diphosphate kinase [EC:2.7.4.6]	00230 Purine metabolism	Nucleotide metabolism	Metabolism
g26033.t1	K02873	RP-L13e; large subunit ribosomal protein L13e	03010 Ribosome	Translation	Genetic Information Processing
g26036.t1	K16818	DAD1; phospholipase A1 [EC:3.1.1.32]	00592 alpha-Linolenic acid metabolism	Lipid metabolism	Metabolism
g26036.t1	K16818	DAD1; phospholipase A1 [EC:3.1.1.32]	00564 Glycerophospholipid metabolism	Lipid metabolism	Metabolism
g26037.t1	K16818	DAD1; phospholipase A1 [EC:3.1.1.32]	00592 alpha-Linolenic acid metabolism	Lipid metabolism	Metabolism
g26037.t1	K16818	DAD1; phospholipase A1 [EC:3.1.1.32]	00564 Glycerophospholipid metabolism	Lipid metabolism	Metabolism
g26039.t1	K03857	PIGA; phosphatidylinositol glycan, class A [EC:2.4.1.198]	00563 Glycosylphosphatidylinositol(GPI)-anchor biosynthesis	Glycan biosynthesis and metabolism	Metabolism
g26055.t1	K05286	PIGB; phosphatidylinositol glycan, class B [EC:2.4.1.-]	00563 Glycosylphosphatidylinositol(GPI)-anchor biosynthesis	Glycan biosynthesis and metabolism	Metabolism
g26056.t1	K12873	BUD31; bud site selection protein 31	03040 Spliceosome	Transcription	Genetic Information Processing
g26057.t1	K00286	proC; pyrroline-5-carboxylate reductase [EC:1.5.1.2]	00330 Arginine and proline metabolism	Amino acid metabolism	Metabolism
g26057.t1	K00286	proC; pyrroline-5-carboxylate reductase [EC:1.5.1.2]	01230 Biosynthesis of amino acids	Metabolism	Metabolism
g26076.t1	K17912	CCD7; 9-cis-beta-carotene 9',10'-cleaving dioxygenase [EC:1.13.11.68]	00906 Carotenoid biosynthesis	Metabolism of terpenoids and polyketides	Metabolism
g26079.t1	K00025	MDH1; malate dehydrogenase [EC:1.1.1.37]	00270 Cysteine and methionine metabolism	Amino acid metabolism	Metabolism
g26079.t1	K00025	MDH1; malate dehydrogenase [EC:1.1.1.37]	00620 Pyruvate metabolism	Carbohydrate metabolism	Metabolism
g26079.t1	K00025	MDH1; malate dehydrogenase [EC:1.1.1.37]	00710 Carbon fixation in photosynthetic organisms	Energy metabolism	Metabolism
g26079.t1	K00025	MDH1; malate dehydrogenase [EC:1.1.1.37]	00020 Citrate cycle (TCA cycle)	Carbohydrate metabolism	Metabolism
g26079.t1	K00025	MDH1; malate dehydrogenase [EC:1.1.1.37]	01200 Carbon metabolism	Metabolism	Metabolism
g26079.t1	K00025	MDH1; malate dehydrogenase [EC:1.1.1.37]	00630 Glyoxylate and dicarboxylate metabolism	Carbohydrate metabolism	Metabolism
g26089.t1	K12604	CNOT1; CCR4-NOT transcription complex subunit 1	03018 RNA degradation	Folding, sorting and degradation	Genetic Information Processing
g26094.t1	K12626	LSM7; U6 snRNA-associated Sm-like protein LSm7	03040 Spliceosome	Transcription	Genetic Information Processing
g26094.t1	K12626	LSM7; U6 snRNA-associated Sm-like protein LSm7	03018 RNA degradation	Folding, sorting and degradation	Genetic Information Processing
g26121.t1	K02183	CALM; calmodulin	04016 MAPK signaling pathway - plant	Signal transduction	Environmental Information Processing
g26121.t1	K02183	CALM; calmodulin	04070 Phosphatidylinositol signaling system	Signal transduction	Environmental Information Processing
g26121.t1	K02183	CALM; calmodulin	04626 Plant-pathogen interaction	Environmental adaptation	Organismal Systems
g26133.t1	K12502	VTE3; MPBQ/MSBQ methyltransferase [EC:2.1.1.295]	00130 Ubiquinone and other terpenoid-quinone biosynthesis	Metabolism of cofactors and vitamins	Metabolism
g26168.t1	K00083	E1.1.1.195; cinnamyl-alcohol dehydrogenase [EC:1.1.1.195]	00940 Phenylpropanoid biosynthesis	Biosynthesis of other secondary metabolites	Metabolism
g26189.t1	K12591	RRP6; exosome complex exonuclease RRP6 [EC:3.1.13.-]	03018 RNA degradation	Folding, sorting and degradation	Genetic Information Processing
g26190.t1	K08496	GOSR2; golgi SNAP receptor complex member 2	04130 SNARE interactions in vesicular transport	Folding, sorting and degradation	Genetic Information Processing
g26193.t1	K11433	SETMAR; histone-lysine N-methyltransferase SETMAR [EC:2.1.1.43]	00310 Lysine degradation	Amino acid metabolism	Metabolism
g26198.t1	K10756	RFC3_5; replication factor C subunit 3/5	03420 Nucleotide excision repair	Replication and repair	Genetic Information Processing
g26198.t1	K10756	RFC3_5; replication factor C subunit 3/5	03430 Mismatch repair	Replication and repair	Genetic Information Processing
g26198.t1	K10756	RFC3_5; replication factor C subunit 3/5	03030 DNA replication	Replication and repair	Genetic Information Processing
g26199.t1	K00962	pnp; polyribonucleotide nucleotidyltransferase [EC:2.7.7.8]	00240 Pyrimidine metabolism	Nucleotide metabolism	Metabolism
g26199.t1	K00962	pnp; polyribonucleotide nucleotidyltransferase [EC:2.7.7.8]	03018 RNA degradation	Folding, sorting and degradation	Genetic Information Processing
g26199.t1	K00962	pnp; polyribonucleotide nucleotidyltransferase [EC:2.7.7.8]	00230 Purine metabolism	Nucleotide metabolism	Metabolism
g26219.t1	K00430	E1.11.1.7; peroxidase [EC:1.11.1.7]	00940 Phenylpropanoid biosynthesis	Biosynthesis of other secondary metabolites	Metabolism
g26223.t1	K00430	E1.11.1.7; peroxidase [EC:1.11.1.7]	00940 Phenylpropanoid biosynthesis	Biosynthesis of other secondary metabolites	Metabolism
g2626.t1	K12858	DDX23; ATP-dependent RNA helicase DDX23/PRP28 [EC:3.6.4.13]	03040 Spliceosome	Transcription	Genetic Information Processing
g26265.t1	K01535	PMA1; H+transporting ATPase [EC:3.6.3.6]	00190 Oxidative phosphorylation	Energy metabolism	Metabolism
g26271.t1	K09833	HPT; homogentisate phytyltransferase / homogentisate geranylgeranyltransferase [EC:2.5.1.115 2.5.1.116]	00130 Ubiquinone and other terpenoid-quinone biosynthesis	Metabolism of cofactors and vitamins	Metabolism
g26273.t1	K00430	E1.11.1.7; peroxidase [EC:1.11.1.7]	00940 Phenylpropanoid biosynthesis	Biosynthesis of other secondary metabolites	Metabolism
g2630.t1	K14487	GH3; auxin responsive GH3 gene family	04075 Plant hormone signal transduction	Signal transduction	Environmental Information Processing
g26337.t1	K20884	FHY; riboflavin kinase / FMN hydrolase [EC:2.7.1.26 3.1.3.102]	00740 Riboflavin metabolism	Metabolism of cofactors and vitamins	Metabolism
g26352.t1	K08288	PRKCSH; protein kinase C substrate 80K-H	04141 Protein processing in endoplasmic reticulum	Folding, sorting and degradation	Genetic Information Processing
g26353.t1	K04392	RAC1; Ras-related C3 botulinum toxin substrate 1	04145 Phagosome	Transport and catabolism	Cellular Processes
g26353.t1	K04392	RAC1; Ras-related C3 botulinum toxin substrate 1	04933 AGE-RAGE signaling pathway in diabetic complications	Endocrine and metabolic diseases	Human Diseases
g26354.t1	K00232	E1.3.3.6; acyl-CoA oxidase [EC:1.3.3.6]	00071 Fatty acid degradation	Lipid metabolism	Metabolism
g26354.t1	K00232	E1.3.3.6; acyl-CoA oxidase [EC:1.3.3.6]	01040 Biosynthesis of unsaturated fatty acids	Lipid metabolism	Metabolism
g26354.t1	K00232	E1.3.3.6; acyl-CoA oxidase [EC:1.3.3.6]	00592 alpha-Linolenic acid metabolism	Lipid metabolism	Metabolism
g26354.t1	K00232	E1.3.3.6; acyl-CoA oxidase [EC:1.3.3.6]	04146 Peroxisome	Transport and catabolism	Cellular Processes
g26354.t1	K00232	E1.3.3.6; acyl-CoA oxidase [EC:1.3.3.6]	01212 Fatty acid metabolism	Metabolism	Metabolism
g26368.t1	K03028	PSMD2; 26S proteasome regulatory subunit N1	03050 Proteasome	Folding, sorting and degradation	Genetic Information Processing
g2637.t1	K00616	E2.2.1.2; transaldolase [EC:2.2.1.2]	01200 Carbon metabolism	Metabolism	Metabolism
g2637.t1	K00616	E2.2.1.2; transaldolase [EC:2.2.1.2]	00030 Pentose phosphate pathway	Carbohydrate metabolism	Metabolism
g2637.t1	K00616	E2.2.1.2; transaldolase [EC:2.2.1.2]	01230 Biosynthesis of amino acids	Metabolism	Metabolism
g26394.t1	K00793	ribE; riboflavin synthase [EC:2.5.1.9]	00740 Riboflavin metabolism	Metabolism of cofactors and vitamins	Metabolism
g26398.t1	K10666	RNF5; E3 ubiquitin-protein ligase RNF5 [EC:2.3.2.27]	04141 Protein processing in endoplasmic reticulum	Folding, sorting and degradation	Genetic Information Processing
g26403.t1	K12855	PRPF6; pre-mRNA-processing factor 6	03040 Spliceosome	Transcription	Genetic Information Processing
g2641.t1	K01880	GARS; glycyl-tRNA synthetase [EC:6.1.1.14]	00970 Aminoacyl-tRNA biosynthesis	Translation	Genetic Information Processing
g26410.t1	K20729	EPF1_2; protein EPIDERMAL PATTERNING FACTOR 1/2	04016 MAPK signaling pathway - plant	Signal transduction	Environmental Information Processing
g26412.t1	K08902	psb27; photosystem II Psb27 protein	00195 Photosynthesis	Energy metabolism	Metabolism
g26416.t1	K03644	lipA; lipoyl synthase [EC:2.8.1.8]	00785 Lipoic acid metabolism	Metabolism of cofactors and vitamins	Metabolism
g2644.t1	K03801	lipB; lipoyl(octanoyl) transferase [EC:2.3.1.181]	00785 Lipoic acid metabolism	Metabolism of cofactors and vitamins	Metabolism
g26469.t1	K17193	UGT79B1; anthocyanidin 3-O-glucoside 2'''-O-xylosyltransferase [EC:2.4.2.51]	00942 Anthocyanin biosynthesis	Biosynthesis of other secondary metabolites	Metabolism
g26478.t1	K00074	paaH; 3-hydroxybutyryl-CoA dehydrogenase [EC:1.1.1.157]	00650 Butanoate metabolism	Carbohydrate metabolism	Metabolism
g26478.t1	K00074	paaH; 3-hydroxybutyryl-CoA dehydrogenase [EC:1.1.1.157]	00360 Phenylalanine metabolism	Amino acid metabolism	Metabolism
g26496.t1	K14537	NUG2; nuclear GTP-binding protein	03008 Ribosome biogenesis in eukaryotes	Translation	Genetic Information Processing
g26502.t1	K20729	EPF1_2; protein EPIDERMAL PATTERNING FACTOR 1/2	04016 MAPK signaling pathway - plant	Signal transduction	Environmental Information Processing
g2652.t1	K12489	ACAP; Arf-GAP with coiled-coil, ANK repeat and PH domain-containing protein	04144 Endocytosis	Transport and catabolism	Cellular Processes
g26530.t1	K02575	NRT; MFS transporter, NNP family, nitrate/nitrite transporter	00910 Nitrogen metabolism	Energy metabolism	Metabolism
g2654.t1	K01824	EBP; cholestenol Delta-isomerase [EC:5.3.3.5]	00100 Steroid biosynthesis	Lipid metabolism	Metabolism
g2655.t1	K08054	CANX; calnexin	04141 Protein processing in endoplasmic reticulum	Folding, sorting and degradation	Genetic Information Processing
g2655.t1	K08054	CANX; calnexin	04145 Phagosome	Transport and catabolism	Cellular Processes
g26550.t1	K14168	CTU1; cytoplasmic tRNA 2-thiolation protein 1 [EC:2.7.7.-]	04122 Sulfur relay system	Folding, sorting and degradation	Genetic Information Processing
g26552.t1	K12349	ASAH2; neutral ceramidase [EC:3.5.1.23]	00600 Sphingolipid metabolism	Lipid metabolism	Metabolism
g26567.t1	K15639	CYP734A1; PHYB activation tagged suppressor 1 [EC:1.14.-.-]	00905 Brassinosteroid biosynthesis	Metabolism of terpenoids and polyketides	Metabolism
g2657.t1	K13447	RBOH; respiratory burst oxidase [EC:1.6.3.- 1.11.1.-]	04016 MAPK signaling pathway - plant	Signal transduction	Environmental Information Processing
g2657.t1	K13447	RBOH; respiratory burst oxidase [EC:1.6.3.- 1.11.1.-]	04626 Plant-pathogen interaction	Environmental adaptation	Organismal Systems
g26576.t1	K14500	BSK; BR-signaling kinase [EC:2.7.11.1]	04075 Plant hormone signal transduction	Signal transduction	Environmental Information Processing
g26593.t1	K00721	DPM1; dolichol-phosphate mannosyltransferase [EC:2.4.1.83]	00510 N-Glycan biosynthesis	Glycan biosynthesis and metabolism	Metabolism
g266.t1	K00134	GAPDH; glyceraldehyde 3-phosphate dehydrogenase [EC:1.2.1.12]	01230 Biosynthesis of amino acids	Metabolism	Metabolism
g266.t1	K00134	GAPDH; glyceraldehyde 3-phosphate dehydrogenase [EC:1.2.1.12]	00010 Glycolysis / Gluconeogenesis	Carbohydrate metabolism	Metabolism
g266.t1	K00134	GAPDH; glyceraldehyde 3-phosphate dehydrogenase [EC:1.2.1.12]	00710 Carbon fixation in photosynthetic organisms	Energy metabolism	Metabolism
g266.t1	K00134	GAPDH; glyceraldehyde 3-phosphate dehydrogenase [EC:1.2.1.12]	01200 Carbon metabolism	Metabolism	Metabolism
g2661.t1	K02889	RP-L21e; large subunit ribosomal protein L21e	03010 Ribosome	Translation	Genetic Information Processing
g26617.t1	K12666	OST1; oligosaccharyltransferase complex subunit alpha (ribophorin I)	00510 N-Glycan biosynthesis	Glycan biosynthesis and metabolism	Metabolism
g26617.t1	K12666	OST1; oligosaccharyltransferase complex subunit alpha (ribophorin I)	04141 Protein processing in endoplasmic reticulum	Folding, sorting and degradation	Genetic Information Processing
g26638.t1	K00927	PGK; phosphoglycerate kinase [EC:2.7.2.3]	00010 Glycolysis / Gluconeogenesis	Carbohydrate metabolism	Metabolism
g26638.t1	K00927	PGK; phosphoglycerate kinase [EC:2.7.2.3]	00710 Carbon fixation in photosynthetic organisms	Energy metabolism	Metabolism
g26638.t1	K00927	PGK; phosphoglycerate kinase [EC:2.7.2.3]	01200 Carbon metabolism	Metabolism	Metabolism
g26638.t1	K00927	PGK; phosphoglycerate kinase [EC:2.7.2.3]	01230 Biosynthesis of amino acids	Metabolism	Metabolism
g26641.t1	K14649	TAF8; transcription initiation factor TFIID subunit 8	03022 Basal transcription factors	Transcription	Genetic Information Processing
g26678.t1	K09837	LUT1; carotene epsilon-monooxygenase [EC:1.14.99.45]	00906 Carotenoid biosynthesis	Metabolism of terpenoids and polyketides	Metabolism
g26681.t1	K13496	UGT73C; UDP-glucosyl transferase 73C [EC:2.4.1.-]	00944 Flavone and flavonol biosynthesis	Biosynthesis of other secondary metabolites	Metabolism
g26681.t1	K13496	UGT73C; UDP-glucosyl transferase 73C [EC:2.4.1.-]	00908 Zeatin biosynthesis	Metabolism of terpenoids and polyketides	Metabolism
g26682.t1	K13496	UGT73C; UDP-glucosyl transferase 73C [EC:2.4.1.-]	00944 Flavone and flavonol biosynthesis	Biosynthesis of other secondary metabolites	Metabolism
g26682.t1	K13496	UGT73C; UDP-glucosyl transferase 73C [EC:2.4.1.-]	00908 Zeatin biosynthesis	Metabolism of terpenoids and polyketides	Metabolism
g26684.t1	K13496	UGT73C; UDP-glucosyl transferase 73C [EC:2.4.1.-]	00944 Flavone and flavonol biosynthesis	Biosynthesis of other secondary metabolites	Metabolism
g26684.t1	K13496	UGT73C; UDP-glucosyl transferase 73C [EC:2.4.1.-]	00908 Zeatin biosynthesis	Metabolism of terpenoids and polyketides	Metabolism
g26686.t1	K00889	PIP5K; 1-phosphatidylinositol-4-phosphate 5-kinase [EC:2.7.1.68]	00562 Inositol phosphate metabolism	Carbohydrate metabolism	Metabolism
g26686.t1	K00889	PIP5K; 1-phosphatidylinositol-4-phosphate 5-kinase [EC:2.7.1.68]	04070 Phosphatidylinositol signaling system	Signal transduction	Environmental Information Processing
g26686.t1	K00889	PIP5K; 1-phosphatidylinositol-4-phosphate 5-kinase [EC:2.7.1.68]	04144 Endocytosis	Transport and catabolism	Cellular Processes
g2669.t1	K03265	ETF1; peptide chain release factor subunit 1	03015 mRNA surveillance pathway	Translation	Genetic Information Processing
g26693.t1	K01674	cah; carbonic anhydrase [EC:4.2.1.1]	00910 Nitrogen metabolism	Energy metabolism	Metabolism
g26696.t1	K11584	PPP2R5; serine/threonine-protein phosphatase 2A regulatory subunit B'	03015 mRNA surveillance pathway	Translation	Genetic Information Processing
g26705.t1	K13126	PABPC; polyadenylate-binding protein	03015 mRNA surveillance pathway	Translation	Genetic Information Processing
g26705.t1	K13126	PABPC; polyadenylate-binding protein	03018 RNA degradation	Folding, sorting and degradation	Genetic Information Processing
g26705.t1	K13126	PABPC; polyadenylate-binding protein	03013 RNA transport	Translation	Genetic Information Processing
g26706.t1	K10588	UBE3B; ubiquitin-protein ligase E3 B [EC:2.3.2.26]	04120 Ubiquitin mediated proteolysis	Folding, sorting and degradation	Genetic Information Processing
g2671.t1	K11092	SNRPA1; U2 small nuclear ribonucleoprotein A'	03040 Spliceosome	Transcription	Genetic Information Processing
g26710.t1	K02896	RP-L24e; large subunit ribosomal protein L24e	03010 Ribosome	Translation	Genetic Information Processing
g26714.t1	K00873	PK; pyruvate kinase [EC:2.7.1.40]	00620 Pyruvate metabolism	Carbohydrate metabolism	Metabolism
g26714.t1	K00873	PK; pyruvate kinase [EC:2.7.1.40]	00010 Glycolysis / Gluconeogenesis	Carbohydrate metabolism	Metabolism
[truncated: 2,446 more rows]
