# Supplementary material for: Hybrid Assembly and Annotation of the Genome of the Indian Punica granatum, a Superfood
Source: Front Genet. 2022 May 11;13:786825. doi: 10.3389/fgene.2022.786825 (PMC9130716; doi:10.3389/fgene.2022.786825)
Supplement: Supplementary file 7 [file Table4.xlsx]

## Sheet: HighImpact_GOAnnotations
CHROM	POS	ID	REF	ALT	QUAL	FILTER	AC	AF	AN	BaseQRankSum	CNN_1D	DP	END	ExcessHet	FS	InbreedingCoeff	MLEAC	MLEAF	MQ	MQRankSum	QD	RAW_MQandDP	ReadPosRankSum	allele	effect	impact	gene_name		feature_id		GO Annotations	transcript_biotype	exon_intron_rank	nt_change	aa_change	cDNA_position/cDNA_len	protein_position	distance_to_feature	error	LOF	NMD	SAMPLE	PE_SRR6236884_DP	PE_SRR6236884_GQ	PE_SRR6236884_GT	PE_SRR6236884_MIN_DP	PE_SRR6236884_PGT	PE_SRR6236884_PID	PE_SRR6236884_PL
NC_045128.1	1832299	.	C	A	117.64	basic_snp_filter	1	0.5	2	1.88	-11.408	76	.	3.0103	15.39	.	1	0.5	58.52	-6.894	1.57	.	-2.066	A	splice_acceptor_variant&intron_variant	HIGH	LOC116195846	116195846	XM_031525230.1	uncharacterized	www.ebi.ac.uk/QuickGO/annotations?geneProductId=A0A6P8CDJ6	protein_coding	2022-06-12	c.1264-1G>T							.	PE_SRR6236884	76	99	0|1	.	0|1	1832299_C_A	125,0,2703
NC_045128.1	2288236	.	A	G	4453.06	PASS	2	1	2	.	1.032	140	.	3.0103	0	.	2	1	60	.	32.04	.	.	G	splice_acceptor_variant&intron_variant	HIGH	LOC116196523	116196523	XM_031526281.1	uncharacterized	www.ebi.ac.uk/QuickGO/annotations?geneProductId=A0A6P8CLE9	protein_coding	2022-06-08	c.751-2A>G							.	PE_SRR6236884	139	99	2022-01-01	.	.	.	4467,414,0
NC_045129.1	9982435	.	T	G	777.64	PASS	1	0.5	2	-0.36	-12.782	115	.	3.0103	26.061	.	1	0.5	57.44	-10.22	6.88	.	2.06	G	start_lost	HIGH	LOC116199725	116199725	XM_031530191.1	probable LRR receptor-like serine/threonine-protein kinase At5g10290 isoform X2	www.ebi.ac.uk/QuickGO/annotations?geneProductId=A0A6P8CX48	protein_coding	2022-02-11	c.2T>G	p.Met1?	313/2320	2/1731	1/576			.	PE_SRR6236884	113	99	0|1	.	0|1	9982435_T_G	785,0,3551
NC_045129.1	9982435	.	T	G	777.64	PASS	1	0.5	2	-0.36	-12.782	115	.	3.0103	26.061	.	1	0.5	57.44	-10.22	6.88	.	2.06	G	start_lost	HIGH	LOC116199725	116199725	XM_031530192.1	probable LRR receptor-like serine/threonine-protein kinase At5g10290 isoform X2	www.ebi.ac.uk/QuickGO/annotations?geneProductId=A0A6P8CX48	protein_coding	2022-02-11	c.2T>G	p.Met1?	120/2127	2/1731	1/576			.	PE_SRR6236884	113	99	0|1	.	0|1	9982435_T_G	785,0,3551
NC_045130.1	8165257	.	G	A	3406.06	PASS	2	1	2	.	2.76	113	.	3.0103	0	.	2	1	60	.	30.69	.	.	A	splice_donor_variant&intron_variant	HIGH	LOC116205279	116205279	XM_031537829.1	uncharacterized	NA	protein_coding	2022-05-05	c.810+2C>T							.	PE_SRR6236884	111	99	2022-01-01	.	.	.	3420,327,0
NC_045130.1	8297760	.	C	T	1179.64	PASS	1	0.5	2	-4.552	0.695	83	.	3.0103	0	.	1	0.5	60	0	14.39	.	-1.944	T	stop_gained	HIGH	LOC116202882	116202882	XM_031534517.1	cysteine-rich receptor-like protein kinase 10 isoform X3	www.ebi.ac.uk/QuickGO/annotations?geneProductId=A0A6P8CZY8	protein_coding	2022-01-05	c.16C>T	p.Gln6*	146/1282	16/936	6/311			(LOC116202882|GeneID:116202882|3|0.33)	PE_SRR6236884	82	99	0/1	.	.	.	1187,0,1097
NC_045130.1	28052065	.	G	C	830.64	PASS	1	0.5	2	-4.157	1.487	79	.	3.0103	4.398	.	1	0.5	60	0	11.22	.	2.23	C	splice_donor_variant&intron_variant	HIGH	LOC116204573	116204573	XM_031536723.1	uncharacterized	NA	protein_coding	2022-02-02	c.238+1G>C							.	PE_SRR6236884	74	99	0/1	.	.	.	838,0,1058
NC_045130.1	28989892	.	T	C	2661.06	PASS	2	1	2	.	0.231	81	.	3.0103	0	.	2	1	41.05	.	33.26	.	.	C	splice_donor_variant&intron_variant	HIGH	LOC116204934	116204934	XM_031537315.1	protein ALP1-like isoform X1	www.ebi.ac.uk/QuickGO/annotations?geneProductId=A0A6P8D954	protein_coding	2022-02-04	c.282+2T>C							.	PE_SRR6236884	80	99	2022-01-01	.	.	.	2675,238,0
NC_045130.1	28989892	.	T	C	2661.06	PASS	2	1	2	.	0.231	81	.	3.0103	0	.	2	1	41.05	.	33.26	.	.	C	splice_donor_variant&intron_variant	HIGH	LOC116204934	116204934	XM_031537318.1	uncharacterized	NA	pseudogene	2022-02-02	n.643+2T>C							.	PE_SRR6236884	80	99	2022-01-01	.	.	.	2675,238,0
NC_045133.1	28371233	.	A	G	1215.64	PASS	1	0.5	2	0.215	1.761	78	.	3.0103	7.183	.	1	0.5	60	0	15.59	.	0.761	G	start_lost	HIGH	LOC116215215	116215215	XM_031550844.1	receptor-like serine/threonine-protein kinase At1g78530 isoform X2	www.ebi.ac.uk/QuickGO/annotations?geneProductId=A0A6P8EK11	protein_coding	2022-02-06	c.1A>G	p.Met1?	138/1274	1/1068	1/355			.	PE_SRR6236884	78	99	0/1	.	.	.	1223,0,1008
[truncated: 3 more columns]

## Sheet: Sheet1
Gene Product	Symbol	Qualifiers	GO Term			Evidence
UniProtKB:A0A6P8CDJ6	LOC116195846	located_in	GO:0005634	Cellular component	Nucleus	ECO:0007669
UniProtKB:A0A6P8CDJ6	LOC116195847	enables	GO:0005516	Molecular function	Calmodulin binding	ECO:0000256
UniProtKB:A0A6P8CDJ6	LOC116195848	located_in	GO:0006952	Biological process	Defense response	ECO:0000256
UniProtKB:A0A6P8CDJ6	LOC116195849	located_in	GO:0006629	Biological process	Lipid metabolic process	ECO:0000256
UniProtKB:A0A6P8CDJ6	LOC116195850	enables	GO:0052689	Molecular function	Carboxylic ester hydrolase activity	ECO:0000256
UniProtKB:A0A6P8CDJ6	LOC116195851	located_in	GO:0005634	Cellular component	nucleus	ECO:0007669
UniProtKB:A0A6P8CLE9	LOC116196523	located_in	GO: 0016020	Cellular component	Membrane	ECO:0007669
UniProtKB:A0A6P8CLE9	LOC116196523	located_in	GO: 0016021	Cellular component	integral component of membrane	ECO:0007669
UniProtKB:A0A6P8CX48	LOC116199725	enables	GO:0005524	Molecular function	ATP binding	ECO:0000256
UniProtKB:A0A6P8CX48	LOC116199725	involved_in	GO:0006468	Biological process	protein phosphorylation	ECO:0000256
UniProtKB:A0A6P8CX48	LOC116199725	enables	GO:0004672	Molecular function	protein kinase activity	ECO:0000256
UniProtKB:A0A6P8CX48	LOC116199725	enables	GO:0016301	Molecular function	kinase activity	ECO:0007669
UniProtKB:A0A6P8CX48	LOC116199725	enables	GO:0005524	Molecular function	ATP binding	ECO:0007669
UniProtKB:A0A6P8CX48	LOC116199725	involved_in	GO:0016310	Biological process	phosphorylation	ECO:0007669
UniProtKB:A0A6P8CX48	LOC116199725	located_in	GO:0016020	Cellular component	membrane	ECO:0007669
UniProtKB:A0A6P8CX48	LOC116199725	located_in	GO:0016021	Cellular component	integral component of membrane	ECO:0007669
UniProtKB:A0A6P8CX48	LOC116199725	enables	GO:0016740	Molecular function	transferase activity	ECO:0007669
UniProtKB:A0A6P8CX48	LOC116199725	enables	GO:0004674	Molecular function	protein serine/threonine kinase activity	ECO:0007669
UniProtKB:A0A6P8CX48	LOC116199725	enables	GO:0005524	Molecular function	ATP binding	ECO:0000256
UniProtKB:A0A6P8CX48	LOC116199725	enables	GO:0000166	Molecular function	nucleotide binding	ECO:0000256
UniProtKB:A0A6P8CX48	LOC116199725	enables	GO:0000166	Molecular function	nucleotide binding	ECO:0007669
UniProtKB:A0A6P8CX48	LOC116199725	enables	GO:0005524	Molecular function	ATP binding	ECO:0000256
UniProtKB:A0A6P8CX48	LOC116199725	involved_in	GO:0006468	Biological process	protein phosphorylation	ECO:0000256
UniProtKB:A0A6P8CX48	LOC116199725	enables	GO:0004672	Molecular function	protein kinase activity	ECO:0000256
UniProtKB:A0A6P8CX48	LOC116199725	enables	GO:0016301	Molecular function	kinase activity	ECO:0007669
UniProtKB:A0A6P8CX48	LOC116199725	enables	GO:0005524	Molecular function	ATP binding	ECO:0007669
UniProtKB:A0A6P8CX48	LOC116199725	involved_in	GO:0016310	Biological process	phosphorylation	ECO:0007669
UniProtKB:A0A6P8CX48	LOC116199725	located_in	GO:0016020	Cellular component	Membrane	ECO:0007669
UniProtKB:A0A6P8CX48	LOC116199725	located_in	GO:0016021	Cellular component	integral component of membrane	ECO:0007669
UniProtKB:A0A6P8CX48	LOC116199725	enables	GO:0016740	Molecular function	transferase activity	ECO:0007669
UniProtKB:A0A6P8CX48	LOC116199725	enables	GO:0004674	Molecular function	protein serine/threonine kinase activity	ECO:0007669
UniProtKB:A0A6P8CX48	LOC116199725	enables	GO:0005524	Molecular function	ATP binding	ECO:0000256
UniProtKB:A0A6P8CX48	LOC116199725	enables	GO:0000166	Molecular function	ATP binding	ECO:0000256
UniProtKB:A0A6P8CX48	LOC116199725	enables	GO:0000166	Molecular function	ATP binding	ECO:0007669
UniProtKB:A0A6P8CZY8	LOC116202882	enables	GO:0005524	Molecular function	ATP binding	ECO:0000256
UniProtKB:A0A6P8CZY8	LOC116202882	involved_in	GO:0006468	Biological process	protein phosphorylation	ECO:0000256
UniProtKB:A0A6P8CZY8	LOC116202882	enables	GO:0004672	Molecular function	protein kinase activity	ECO:0000256
UniProtKB:A0A6P8CZY8	LOC116202882	enables	GO:0004672	Molecular function	kinase activity	ECO:0007669
UniProtKB:A0A6P8CZY8	LOC116202882	involved_in	GO:0016310	Biological process	phosphorylation	ECO:0007669
UniProtKB:A0A6P8D954	LOC116204934	enables	GO:0004518	Molecular function	nuclease activity	ECO:0000256
UniProtKB:A0A6P8D954	LOC116204934	enables	GO:0046872	Molecular function	metal ion binding	ECO:0007669
UniProtKB:A0A6P8D954	LOC116204934	involved_in	GO:0090305	Biological process	nucleic acid phosphodiester bond hydrolysis	ECO:0000366
UniProtKB:A0A6P8EK11	LOC116215215	enables	GO:0000166	Molecular function	nucleotide binding	ECO:0000256
UniProtKB:A0A6P8EK11	LOC116215215	enables	GO:0005524	Molecular function	ATP binding	ECO:0000256
UniProtKB:A0A6P8EK11	LOC116215215	involved_in	GO:0006468	Biological process	protein phosphorylation	ECO:0000256
UniProtKB:A0A6P8EK11	LOC116215215	enables	GO:0004672	Molecular function	protein kinase activity	ECO:0000256
UniProtKB:A0A6P8EK11	LOC116215215	enables	GO:0016301	Molecular function	kinase activity	ECO:0007669
UniProtKB:A0A6P8EK11	LOC116215215	enables	GO:0005524	Molecular function	ATP binding	ECO:0007669
UniProtKB:A0A6P8EK11	LOC116215215	involved_in	GO:0016310	Biological process	phosphorylation	ECO:0007669
UniProtKB:A0A6P8EK11	LOC116215215	located_in	GO:0016020	Cellular component	Membrane	ECO:0007669
UniProtKB:A0A6P8EK11	LOC116215215	located_in	GO:0016021	Cellular component	integral component of membrane	ECO:0007669
UniProtKB:A0A6P8EK11	LOC116215215	enables	GO:0016740	Molecular function	transferase activity	ECO:0007669
UniProtKB:A0A6P8EK11	LOC116215215	enables	GO:0004674	Molecular function	protein serine/threonine kinase activity	ECO:0007669
UniProtKB:A0A6P8EK11	LOC116215215	enables	GO:0000166	Molecular function	nucleotide binding	ECO:0007669
UniProtKB:A0A6P8EK11	LOC116215215	enables	GO:0005524	Molecular function	ATP binding	ECO:0000256
